# Supplementary material for: Cellular prion protein in human plasma–derived extracellular vesicles promotes neurite outgrowth via the NMDA receptor–LRP1 receptor system
Source: J Biol Chem. 2022 Jan 25;298(3):101642. doi: 10.1016/j.jbc.2022.101642 (PMC8861162; doi:10.1016/j.jbc.2022.101642)
Supplement: Supplemental file S1 [file mmc2.xlsx]

## Sheet: UC1
calc. pI	FidoCT Group Confidence	FidoCT Confidence	FidoCT q-value	FidoCT Probability	Modifications	Score MS Amanda	Score Sequest HT	# Peptides MS Amanda	# Peptides Sequest HT	Contaminant	Checked	# Unique Peptides	# Peptides	# PSMs	Master	MW [kDa]	# AAs	Description	Accession	Coverage	# Protein Groups	Found in Samples: [S1] F1: Sample
6.37	Medium	Low	0.746682	0.113285			4.04176		1	FALSE	FALSE	1	1	4	IsMasterProtein	55.733	481	RAC-beta serine/threonine-protein kinase OS=Homo sapiens OX=9606 GN=AKT2 PE=1 SV=2	P31751	3.3264	1	Medium
5.4	Medium	Low	0.545036	0.18992			0		1	TRUE	FALSE	1	1	2	IsMasterProteinCandidate	54.179	493	Keratin, type II cuticular Hb3 OS=Homo sapiens GN=KRT83 PE=1 SV=2	P78385	1.21704	1	Medium
6.57	Medium	Low	0.397415	0.231273			4.04176		1	FALSE	FALSE	1	1	4	IsMasterProteinCandidate	53.997	465	Isoform 2 of RAC-gamma serine/threonine-protein kinase OS=Homo sapiens OX=9606 GN=AKT3	Q9Y243-2	3.44086	1	Medium
7.44	Low	Low	0.770096	0.0983297		27.3087		1		FALSE	FALSE	1	1	1	IsMasterProtein	154.079	1401	Lysine-specific demethylase 6A OS=Homo sapiens OX=9606 GN=KDM6A PE=1 SV=2	O15550	2.56959	1	Low
8.41	Medium	Medium	0.070772	0.704015			2.14725		1	FALSE	FALSE	1	1	1	IsMasterProtein	25.757	245	Complement C1q subcomponent subunit C OS=Homo sapiens OX=9606 GN=C1QC PE=1 SV=3	P02747	3.67347	1	High
7.64	Low	Low	0.7757	0.0867297			0		1	FALSE	FALSE	1	1	1	IsMasterProtein	143.144	1233	Structural maintenance of chromosomes protein 1A OS=Homo sapiens OX=9606 GN=SMC1A PE=1 SV=2	Q14683	0.81103	1	High
8.19	High	High	1.87119e-06	0.999994			41.3472		9	FALSE	FALSE	4	9	16	IsMasterProtein	36.083	330	Immunoglobulin heavy constant gamma 1 OS=Homo sapiens OX=9606 GN=IGHG1 PE=1 SV=1	P01857	34.5455	1	High
6.23	Low	Low	0.782756	0.0662585	Carbamyl [K499]		0		1	FALSE	FALSE	1	1	1	IsMasterProteinCandidate	79.417	727	NADH-ubiquinone oxidoreductase 75 kDa subunit, mitochondrial OS=Homo sapiens OX=9606 GN=NDUFS1 PE=1 SV=3	P28331	2.47593	1	High
10.43	Low	Low	0.707494	0.144766		18.7184		1		FALSE	FALSE	1	1	1	IsMasterProtein	6.987	59	Embryonic testis differentiation protein homolog B OS=Homo sapiens OX=9606 GN=ETDB PE=4 SV=1	P0DPP9	25.4237	1	Low
5.68	High	Low	0.722753	0.134093			18.9859		8	FALSE	FALSE	8	8	11	IsMasterProteinCandidate	222.837	2031	Isoform 4 of Fibronectin OS=Homo sapiens OX=9606 GN=FN1	P02751-4	4.6775	1	High
5.57	Medium	Low	0.732085	0.131455			0		1	TRUE	FALSE	1	1	2	IsMasterProteinCandidate	53.647	491	Keratin, type II microfibrillar, component 7C OS=Ovis aries PE=1 SV=1	P15241	1.222	1	Medium
6.18	High	Low	0.353267	0.250892			9.27614		2	TRUE	FALSE	2	2	3	None	69.248	607	Serum albumin OS=Bos taurus GN=ALB PE=1 SV=4	P02769	3.62438	1	High
7.36	High	High	0.0132263	0.91926			18.6414		5	FALSE	FALSE	1	5	8	IsMasterProtein	35.918	327	Immunoglobulin heavy constant gamma 4 OS=Homo sapiens OX=9606 GN=IGHG4 PE=1 SV=1	P01861	21.4067	1	High
5.47	Low	Low	0.656197	0.144781		18.4228		1		FALSE	FALSE	1	1	1	IsMasterProtein	30.018	271	Catechol O-methyltransferase OS=Homo sapiens OX=9606 GN=COMT PE=1 SV=2	P21964	4.42804	1	Low
5.73	High	Low	0.722087	0.134093			18.9859		8	FALSE	FALSE	8	8	11	IsMasterProteinCandidate	259.053	2355	Isoform 3 of Fibronectin OS=Homo sapiens OX=9606 GN=FN1	P02751-3	4.03397	1	High
6.21	Medium	Low	0.439094	0.225971			0		1	FALSE	FALSE	1	1	2	IsMasterProtein	52.399	462	Cytochrome P450 20A1 OS=Homo sapiens OX=9606 GN=CYP20A1 PE=1 SV=1	Q6UW02	6.27706	1	Medium
5	Medium	Low	0.742191	0.114259			0		1	FALSE	FALSE	1	1	2	IsMasterProteinCandidate	34.664	310	Isoform 7 of Transcription factor Dp-2 OS=Homo sapiens OX=9606 GN=TFDP2	Q14188-7	2.58065	1	High
6.28	High	High	0.00453914	0.980073			80.6592		20	TRUE	FALSE	20	20	41	IsMasterProtein	69.321	609	Serum albumin OS=Homo sapiens GN=ALB PE=1 SV=2	P02768	31.8555	1	High
8.03	Low	Low	0.803982	0.0263415			0		1	FALSE	FALSE	1	1	2	IsMasterProtein	296.464	2696	Histone-lysine N-methyltransferase, H3 lysine-36 and H4 lysine-20 specific OS=Homo sapiens OX=9606 GN=NSD1 PE=1 SV=1	Q96L73	0.519288	1	Low
7.3	High	High	0.0282015	0.876951			5.72452		2	FALSE	FALSE	2	2	2	IsMasterProtein	66.989	597	C4b-binding protein alpha chain OS=Homo sapiens OX=9606 GN=C4BPA PE=1 SV=2	P04003	2.01005	1	High
6.15	High	High	0.00200081	0.988673			101.55		20	FALSE	FALSE	20	20	35	None	51.891	474	Isoform 2 of Immunoglobulin heavy constant mu OS=Homo sapiens OX=9606 GN=IGHM	P01871-2	43.038	1	High
5.33	Low	Low	0.653393	0.144781		18.4228		1		FALSE	FALSE	1	1	1	IsMasterProteinCandidate	24.433	221	Isoform Soluble of Catechol O-methyltransferase OS=Homo sapiens OX=9606 GN=COMT	P21964-2	5.42986	1	Low
5.9	Low	Low	0.782297	0.0662585	Carbamyl [K463]		0		1	FALSE	FALSE	1	1	1	IsMasterProteinCandidate	75.327	691	Isoform 5 of NADH-ubiquinone oxidoreductase 75 kDa subunit, mitochondrial OS=Homo sapiens OX=9606 GN=NDUFS1	P28331-5	2.60492	1	High
6.51	High	High	1.07458e-06	0.999995		91.7605	43.4588	2	11	FALSE	FALSE	11	11	22	IsMasterProtein	37.631	353	Immunoglobulin heavy constant alpha 1 OS=Homo sapiens OX=9606 GN=IGHA1 PE=1 SV=2	P01876	35.9773	1	High
8.18	Medium	Low	0.741024	0.114641	Carbamyl [K238]		0		1	FALSE	FALSE	1	1	1	IsMasterProteinCandidate	64.616	557	Isoform 4 of Zinc finger protein 195 OS=Homo sapiens OX=9606 GN=ZNF195	O14628-4	1.6158	1	High
5.19	Medium	Medium	0.194287	0.512546			2.08381		1	FALSE	FALSE	1	1	1	IsMasterProteinCandidate	12.488	115	Immunoglobulin kappa variable 3-15 OS=Homo sapiens OX=9606 GN=IGKV3-15 PE=1 SV=2	P01624	7.82609	1	High
9.47	Unknown	Low	0.771816	0.0983297		24.2957		1		FALSE	FALSE	1	1	1	IsMasterProtein	66.508	572	EF-hand calcium-binding domain-containing protein 12 OS=Homo sapiens OX=9606 GN=EFCAB12 PE=1 SV=1	Q6NXP0	1.74825	0	Not Found
7.72	Low	Low	0.800823	0.0402789			0		1	FALSE	FALSE	1	1	2	IsMasterProteinCandidate	284.084	2593	Isoform 3 of Histone-lysine N-methyltransferase, H3 lysine-36 and H4 lysine-20 specific OS=Homo sapiens OX=9606 GN=NSD1	Q96L73-3	0.539915	1	Low
6.84	Medium	Low	0.311178	0.286946			0		1	FALSE	FALSE	1	1	1	IsMasterProteinCandidate	78.731	744	Isoform 2 of Scavenger receptor class F member 1 OS=Homo sapiens OX=9606 GN=SCARF1	Q14162-2	2.55376	1	High
6.38	Medium	Low	0.497923	0.209264	Carbamyl [K511]		2.3979		1	FALSE	FALSE	1	1	1	IsMasterProtein	62.255	572	Dihydropyrimidinase-related protein 2 OS=Homo sapiens OX=9606 GN=DPYSL2 PE=1 SV=1	Q16555	4.1958	1	High
6.77	High	High	2.94774e-06	0.999991			107.712		22	FALSE	FALSE	22	22	37	IsMasterProtein	49.409	453	Immunoglobulin heavy constant mu OS=Homo sapiens OX=9606 GN=IGHM PE=1 SV=4	P01871	50.7726	1	High
6.64	Low	Low	0.783665	0.0662585	Carbamyl [K513]		0		1	FALSE	FALSE	1	1	1	IsMasterProtein	80.945	741	Isoform 2 of NADH-ubiquinone oxidoreductase 75 kDa subunit, mitochondrial OS=Homo sapiens OX=9606 GN=NDUFS1	P28331-2	2.42915	1	High
8.51	Low	Low	0.804429	0.0263415			0		1	FALSE	FALSE	1	1	2	IsMasterProteinCandidate	267.171	2427	Isoform 2 of Histone-lysine N-methyltransferase, H3 lysine-36 and H4 lysine-20 specific OS=Homo sapiens OX=9606 GN=NSD1	Q96L73-2	0.576844	1	Low
7.14	High	Low	0.578783	0.179473			4.4834		2	FALSE	FALSE	2	2	3	None	73.635	657	Isoform 16 of Fibronectin OS=Homo sapiens OX=9606 GN=FN1	P02751-16	2.89193	1	High
6.52	High	High	3.06349e-09	1			41.4331		7	FALSE	FALSE	7	7	18	IsMasterProtein	11.758	107	Immunoglobulin kappa constant OS=Homo sapiens OX=9606 GN=IGKC PE=1 SV=2	P01834	59.8131	1	High
8.18	Medium	Low	0.739841	0.114641	Carbamyl [K242]		0		1	FALSE	FALSE	1	1	1	IsMasterProteinCandidate	64.943	561	Isoform 7 of Zinc finger protein 195 OS=Homo sapiens OX=9606 GN=ZNF195	O14628-7	1.60428	1	High
8.07	Medium	Low	0.738638	0.114641	Carbamyl [K287]		0		1	FALSE	FALSE	1	1	1	IsMasterProteinCandidate	69.647	606	Isoform 5 of Zinc finger protein 195 OS=Homo sapiens OX=9606 GN=ZNF195	O14628-5	1.48515	1	High
4.96	Medium	Low	0.232784	0.39545			4.12642		2	FALSE	FALSE	2	2	2	IsMasterProtein	76.635	688	Complement C1s subcomponent OS=Homo sapiens OX=9606 GN=C1S PE=1 SV=1	P09871	2.76163	1	High
5.76	Medium	Low	0.592845	0.161797			4.04176		1	FALSE	FALSE	1	1	4	IsMasterProteinCandidate	48.316	418	Isoform 2 of RAC-alpha serine/threonine-protein kinase OS=Homo sapiens OX=9606 GN=AKT1	P31749-2	3.82775	1	Medium
9.42	Low	Low	0.815073	0.00774578			1.64944		1	FALSE	FALSE	1	1	4	IsMasterProtein	196.519	1668	Zinc finger CCCH domain-containing protein 13 OS=Homo sapiens OX=9606 GN=ZC3H13 PE=1 SV=1	Q5T200	0.539568	1	High
8.62	Low	Low	0.658923	0.144781	Carbamyl [K114]	24.8792		1		FALSE	FALSE	1	1	1	IsMasterProteinCandidate	27.875	249	Vesicle-associated membrane protein-associated protein A OS=Homo sapiens OX=9606 GN=VAPA PE=1 SV=3	Q9P0L0	12.4498	1	High
7.59	High	High	0.00325686	0.982927			24.5646		8	FALSE	FALSE	4	8	14	IsMasterProtein	35.878	326	Immunoglobulin heavy constant gamma 2 OS=Homo sapiens OX=9606 GN=IGHG2 PE=1 SV=2	P01859	24.8466	1	High
7.09	High	Low	0.328836	0.273845			4.42268		2	FALSE	FALSE	2	2	4	None	39.005	348	Haptoglobin-related protein OS=Homo sapiens OX=9606 GN=HPR PE=2 SV=2	P00739	4.88506	1	High
6.57	Medium	Low	0.742768	0.114259			0		1	FALSE	FALSE	1	1	2	IsMasterProtein	49.206	446	Transcription factor Dp-2 OS=Homo sapiens OX=9606 GN=TFDP2 PE=1 SV=2	Q14188	1.79372	1	High
5.94	Medium	Medium	0.185126	0.512546			2.08381		1	FALSE	FALSE	1	1	1	IsMasterProtein	13.139	119	Immunoglobulin kappa variable 3D-7 OS=Homo sapiens OX=9606 GN=IGKV3D-7 PE=3 SV=5	A0A0C4DH55	7.56303	1	High
6.58	High	Medium	0.0600476	0.724164			30.089		9	FALSE	FALSE	9	9	16	IsMasterProtein	45.177	406	Haptoglobin OS=Homo sapiens OX=9606 GN=HP PE=1 SV=1	P00738	26.601	1	High
8.09	Low	Low	0.790629	0.0609326			0		1	FALSE	FALSE	1	1	2	IsMasterProteinCandidate	162.848	1481	Membrane-associated guanylate kinase, WW and PDZ domain-containing protein 3 OS=Homo sapiens OX=9606 GN=MAGI3 PE=1 SV=3	Q5TCQ9	0.472654	1	Low
6.09	High	Medium	0.0990449	0.581204			8.23809		3	FALSE	FALSE	3	3	3	IsMasterProteinCandidate	49.465	437	Isoform Gamma-A of Fibrinogen gamma chain OS=Homo sapiens OX=9606 GN=FGG	P02679-2	6.63616	1	High
5.33	Low	Low	0.784116	0.0662585	Carbamyl [K388]		0		1	FALSE	FALSE	1	1	1	IsMasterProteinCandidate	67.481	616	Isoform 3 of NADH-ubiquinone oxidoreductase 75 kDa subunit, mitochondrial OS=Homo sapiens OX=9606 GN=NDUFS1	P28331-3	2.92208	1	High
7.18	High	High	0.0178585	0.912658		32.8744	5.94101	1	2	TRUE	FALSE	2	2	7	IsMasterProtein	24.394	231	Trypsin OS=Sus scrofa PE=1 SV=1	P00761	7.79221	1	High
7.08	High	Low	0.320199	0.273845			4.42268		2	FALSE	FALSE	2	2	4	None	43.049	385	Isoform 2 of Haptoglobin-related protein OS=Homo sapiens OX=9606 GN=HPR	P00739-2	4.41558	1	High
5.39	Low	Low	0.789771	0.063705			5.76899		1	FALSE	FALSE	1	1	4	IsMasterProtein	213.731	1854	Cilia- and flagella-associated protein 44 OS=Homo sapiens OX=9606 GN=CFAP44 PE=1 SV=2	Q96MT7	1.13269	1	High
5.8	Low	Low	0.523101	0.20209		23.3694	0	1	1	FALSE	FALSE	1	1	4	IsMasterProtein	54.117	476	Stromelysin-2 OS=Homo sapiens OX=9606 GN=MMP10 PE=1 SV=1	P09238	1.47059	1	High
5.55	Medium	Low	0.74161	0.114259			0		1	FALSE	FALSE	1	1	2	IsMasterProteinCandidate	46.275	418	Isoform 8 of Transcription factor Dp-2 OS=Homo sapiens OX=9606 GN=TFDP2	Q14188-8	1.91388	1	High
6.4	High	High	2.66798e-12	1		76.3881	50.3712	1	16	FALSE	FALSE	16	16	21	IsMasterProtein	187.03	1663	Complement C3 OS=Homo sapiens OX=9606 GN=C3 PE=1 SV=2	P01024	9.26037	1	High
5.99	High	Low	0.725356	0.134093			18.9859		8	FALSE	FALSE	8	8	11	IsMasterProteinCandidate	249.246	2265	Isoform 14 of Fibronectin OS=Homo sapiens OX=9606 GN=FN1	P02751-14	4.19426	1	High
5.29	Medium	Low	0.212441	0.488028			2.53432		1	FALSE	FALSE	1	1	1	IsMasterProtein	12.617	115	Immunoglobulin kappa variable 3D-11 OS=Homo sapiens OX=9606 GN=IGKV3D-11 PE=3 SV=6	A0A0A0MRZ8	7.82609	1	High
6.1	High	Medium	0.154962	0.566489			41.1785		10	TRUE	FALSE	10	10	21	None	45.13	396	Isoform 3 of Serum albumin OS=Homo sapiens OX=9606 GN=ALB	P02768-3	24.2424	1	High
8.19	High	Low	0.581134	0.176704			3.67795		2	FALSE	FALSE	2	2	2	None	53.306	468	Fibrinogen beta chain OS=Bos taurus GN=FGB PE=1 SV=2	P02676	3.84615	1	High
5.53	High	Low	0.727246	0.134093			18.9859		8	FALSE	FALSE	8	8	11	IsMasterProteinCandidate	268.743	2446	Isoform 7 of Fibronectin OS=Homo sapiens OX=9606 GN=FN1	P02751-7	3.88389	1	High
6.01	High	Medium	0.165508	0.528662		33.8648	29.5545	1	10	FALSE	FALSE	10	10	15	IsMasterProtein	94.914	866	Fibrinogen alpha chain OS=Homo sapiens OX=9606 GN=FGA PE=1 SV=2	P02671	15.5889	1	High
5.59	Medium	Low	0.383663	0.235226	Carbamyl [K154]		0		1	FALSE	FALSE	1	1	2	IsMasterProteinCandidate	79.322	690	Isoform 3 of Protein CASC1 OS=Homo sapiens OX=9606 GN=CASC1	Q6TDU7-3	1.88406	1	High
6.27	High	Low	0.222457	0.426962		61.6257	16.8106	1	6	FALSE	FALSE	6	6	9	None	36.568	340	Immunoglobulin heavy constant alpha 2 OS=Homo sapiens OX=9606 GN=IGHA2 PE=1 SV=4	P01877	20	1	High
4.97	Medium	Medium	0.0851427	0.598702			0		1	FALSE	FALSE	1	1	1	IsMasterProtein	78.99	696	PWWP domain-containing protein MUM1L1 OS=Homo sapiens OX=9606 GN=MUM1L1 PE=2 SV=1	Q5H9M0	3.44828	1	High
5.47	Medium	Low	0.561601	0.18992			0		1	TRUE	FALSE	1	1	2	IsMasterProteinCandidate	54.893	505	Keratin, type II cuticular Hb1 OS=Homo sapiens OX=9606 GN=KRT81 PE=1 SV=3	Q14533	1.18812	1	Medium
8.02	Low	Low	0.790201	0.0609326			0		1	FALSE	FALSE	1	1	2	IsMasterProtein	165.506	1506	Isoform 4 of Membrane-associated guanylate kinase, WW and PDZ domain-containing protein 3 OS=Homo sapiens OX=9606 GN=MAGI3	Q5TCQ9-1	0.464807	1	Low
8.84	High	Low	0.449443	0.223743			6.40688		4	FALSE	FALSE	4	4	12	None	23.049	214	Immunoglobulin lambda-like polypeptide 5 OS=Homo sapiens OX=9606 GN=IGLL5 PE=2 SV=2	B9A064	20.0935	1	High
5.77	Medium	Low	0.743339	0.114259			0		1	FALSE	FALSE	1	1	2	IsMasterProteinCandidate	41.051	370	Isoform Gamma of Transcription factor Dp-2 OS=Homo sapiens OX=9606 GN=TFDP2	Q14188-3	2.16216	1	High
8.07	Low	Low	0.773079	0.0975588			0		1	FALSE	FALSE	1	1	2	IsMasterProteinCandidate	155.74	1349	Isoform 2 of EF-hand calcium-binding domain-containing protein 6 OS=Homo sapiens OX=9606 GN=EFCAB6	Q5THR3-2	0.444774	1	Low
11.68	Low	Low	0.735681	0.123874			0		1	FALSE	FALSE	1	1	2	IsMasterProtein	65.21	597	Serine/arginine repetitive matrix protein 3 OS=Homo sapiens OX=9606 GN=SRRM3 PE=2 SV=4	A6NNA2	1.00503	1	Medium
9.72	Low	Low	0.535966	0.196024			0		1	FALSE	FALSE	1	1	15	IsMasterProtein	32.288	288	Mortality factor 4-like protein 2 OS=Homo sapiens OX=9606 GN=MORF4L2 PE=1 SV=1	Q15014	2.08333	1	High
9.31	Low	Low	0.72006	0.142487			0		1	FALSE	FALSE	1	1	2	IsMasterProteinCandidate	63.172	544	Isoform 2 of Zinc finger protein 791 OS=Homo sapiens OX=9606 GN=ZNF791	Q3KP31-2	2.57353	1	Low
7.12	Medium	Low	0.273427	0.342599			4.75086		2	FALSE	FALSE	2	2	2	IsMasterProteinCandidate	187.586	1698	Isoform 2 of Complement C4-A OS=Homo sapiens OX=9606 GN=C4A	P0C0L4-2	1.70789	1	High
5.82	Medium	Low	0.745028	0.114259			0		1	FALSE	FALSE	1	1	2	IsMasterProteinCandidate	39.214	349	Isoform 6 of Transcription factor Dp-2 OS=Homo sapiens OX=9606 GN=TFDP2	Q14188-6	2.29226	1	High
6.42	Medium	Low	0.433692	0.225971			0		1	FALSE	FALSE	1	1	2	IsMasterProteinCandidate	49.396	435	Isoform 2 of Cytochrome P450 20A1 OS=Homo sapiens OX=9606 GN=CYP20A1	Q6UW02-2	6.66667	1	Medium
6.55	Medium	Low	0.730894	0.131627			0		1	TRUE	FALSE	1	1	2	IsMasterProtein	55.766	507	Keratin, type II cuticular Hb5 OS=Homo sapiens OX=9606 GN=KRT85 PE=1 SV=1	P78386	1.18343	1	Medium
5.29	Medium	Low	0.585909	0.164679	Carbamyl [K90]		0		1	FALSE	FALSE	1	1	2	IsMasterProtein	83.108	716	Protein CASC1 OS=Homo sapiens OX=9606 GN=CASC1 PE=2 SV=2	Q6TDU7	1.81564	1	High
8.27	High	High	1.70963e-11	1			36.8764		9	FALSE	FALSE	9	9	12	IsMasterProtein	55.892	491	Fibrinogen beta chain OS=Homo sapiens OX=9606 GN=FGB PE=1 SV=2	P02675	23.0143	1	High
6.37	Medium	Low	0.302044	0.286946			0		1	FALSE	FALSE	1	1	1	IsMasterProtein	87.329	830	Scavenger receptor class F member 1 OS=Homo sapiens OX=9606 GN=SCARF1 PE=1 SV=3	Q14162	2.28916	1	High
9.19	Low	Low	0.595162	0.152266			0		1	FALSE	FALSE	1	1	2	IsMasterProtein	64.79	578	Hyaluronan synthase 1 OS=Homo sapiens OX=9606 GN=HAS1 PE=1 SV=2	Q92839	2.59516	1	Medium
8.72	Low	Low	0.647544	0.144823		13.7995		1		FALSE	FALSE	1	1	1	IsMasterProteinCandidate	40.327	372	Isoform B of T-box transcription factor TBX1 OS=Homo sapiens OX=9606 GN=TBX1	O43435-2	8.06452	1	Low
8.16	Low	Low	0.649038	0.144823		13.7995		1		FALSE	FALSE	1	1	1	IsMasterProteinCandidate	43.105	398	T-box transcription factor TBX1 OS=Homo sapiens OX=9606 GN=TBX1 PE=1 SV=1	O43435	7.53769	1	Low
6.18	High	Low	0.532849	0.196355			18.9859		8	FALSE	FALSE	8	8	11	IsMasterProteinCandidate	221.152	2008	Isoform 12 of Fibronectin OS=Homo sapiens OX=9606 GN=FN1	P02751-12	4.73108	1	High
6.46	High	High	0	1		29.4783	130.654	1	26	FALSE	FALSE	26	26	62	IsMasterProtein	163.188	1474	Alpha-2-macroglobulin OS=Homo sapiens OX=9606 GN=A2M PE=1 SV=3	P01023	21.9132	1	High
6.02	High	Low	0.747235	0.111181		29.4783	20.8253	1	3	FALSE	FALSE	3	3	13	None	164.239	1477	(Bos taurus) similar to alpha-2-macroglobulin isoform 1	ENSEMBL:ENSBTAP00000024146	2.30196	1	High
8.07	Medium	Low	0.740435	0.114641	Carbamyl [K291]		0		1	FALSE	FALSE	1	1	1	IsMasterProteinCandidate	69.974	610	Isoform 6 of Zinc finger protein 195 OS=Homo sapiens OX=9606 GN=ZNF195	O14628-6	1.47541	1	High
6.06	High	Low	0.725992	0.134093			18.9859		8	FALSE	FALSE	8	8	11	IsMasterProteinCandidate	246.533	2240	Isoform 9 of Fibronectin OS=Homo sapiens OX=9606 GN=FN1	P02751-9	4.24107	1	High
8.09	Medium	Low	0.739242	0.114641	Carbamyl [K310]		0		1	FALSE	FALSE	1	1	1	IsMasterProtein	72.285	629	Zinc finger protein 195 OS=Homo sapiens OX=9606 GN=ZNF195 PE=1 SV=2	O14628	1.43084	1	High
7.12	High	Medium	0.134658	0.580057			6.51061		4	TRUE	FALSE	4	4	4	IsMasterProtein	77	698	Serotransferrin OS=Homo sapiens GN=TF PE=1 SV=3	P02787	5.58739	1	High
5.12	Unknown	Low	0.694214	0.144766		41.5464		1		FALSE	FALSE	1	1	1	IsMasterProtein	41.563	395	Testis-expressed protein 44 OS=Homo sapiens OX=9606 GN=TEX44 PE=1 SV=1	Q53QW1	2.53165	0	Not Found
7.08	High	Low	0.444337	0.225382			0		1	TRUE	FALSE	1	1	1	None	77.703	704	Serotransferrin OS=Bos taurus GN=TF PE=2 SV=1	Q29443	1.13636	1	High
9.47	Low	Low	0.815512	0.00774578			1.64944		1	FALSE	FALSE	1	1	4	IsMasterProteinCandidate	184.76	1564	Isoform 2 of Zinc finger CCCH domain-containing protein 13 OS=Homo sapiens OX=9606 GN=ZC3H13	Q5T200-2	0.575448	1	High
5.68	Low	Low	0.777096	0.0708396			0		1	FALSE	FALSE	1	1	1	IsMasterProtein	218.542	1922	Endoribonuclease Dicer OS=Homo sapiens OX=9606 GN=DICER1 PE=1 SV=3	Q9UPY3	0.62435	1	High
5.88	High	Low	0.724066	0.134093			18.9859		8	FALSE	FALSE	8	8	11	IsMasterProteinCandidate	239.476	2176	Isoform 10 of Fibronectin OS=Homo sapiens OX=9606 GN=FN1	P02751-10	4.36581	1	High
7.64	Low	Low	0.45921	0.222986			0		1	FALSE	FALSE	1	1	1	IsMasterProtein	29.65	267	Isoform 3 of Centrosomal protein of 76 kDa OS=Homo sapiens OX=9606 GN=CEP76	Q8TAP6-3	4.11985	1	High
5.21	Medium	Low	0.376472	0.235226	Carbamyl [K50]		0		1	FALSE	FALSE	1	1	2	IsMasterProteinCandidate	78.221	676	Isoform 2 of Protein CASC1 OS=Homo sapiens OX=9606 GN=CASC1	Q6TDU7-2	1.92308	1	High
5.73	Low	Low	0.747805	0.10574			0		1	FALSE	FALSE	1	1	1	IsMasterProteinCandidate	208.315	1829	Isoform 2 of Endoribonuclease Dicer OS=Homo sapiens OX=9606 GN=DICER1	Q9UPY3-2	0.656096	1	High
8.29	High	Low	0.282937	0.327162			8.45454		3	FALSE	FALSE	3	3	7	None	11.247	106	Immunoglobulin lambda constant 7 OS=Homo sapiens OX=9606 GN=IGLC7 PE=1 SV=3	A0M8Q6	36.7925	1	High
6.07	Medium	Low	0.590573	0.161797			4.04176		1	FALSE	FALSE	1	1	4	IsMasterProteinCandidate	55.651	480	RAC-alpha serine/threonine-protein kinase OS=Homo sapiens OX=9606 GN=AKT1 PE=1 SV=2	P31749	3.33333	1	Medium
5.66	Medium	Low	0.550797	0.18992			0		1	TRUE	FALSE	1	1	2	IsMasterProteinCandidate	53.466	486	Keratin, type II cuticular Hb6 OS=Homo sapiens OX=9606 GN=KRT86 PE=1 SV=1	O43790	1.23457	1	Medium
6.6	High	High	0.0492582	0.724164			30.089		9	FALSE	FALSE	9	9	16	IsMasterProteinCandidate	38.427	347	Isoform 2 of Haptoglobin OS=Homo sapiens OX=9606 GN=HP	P00738-2	31.1239	1	High
7.68	Low	Low	0.79694	0.0437796			0		1	FALSE	FALSE	1	1	2	IsMasterProteinCandidate	44.819	394	Isoform 2 of Amine oxidase [flavin-containing] A OS=Homo sapiens OX=9606 GN=MAOA	P21397-2	4.56853	1	Medium
7.03	High	Low	0.62957	0.146523			2.66976		1	FALSE	FALSE	1	1	2	None	71.924	642	Isoform 2 of Fibronectin OS=Homo sapiens OX=9606 GN=FN1	P02751-2	1.40187	1	Medium
5.74	High	Low	0.727865	0.134093			18.9859		8	FALSE	FALSE	8	8	11	IsMasterProteinCandidate	243.182	2211	Isoform 5 of Fibronectin OS=Homo sapiens OX=9606 GN=FN1	P02751-5	4.2967	1	High
5.8	High	Low	0.728479	0.134093			18.9859		8	FALSE	FALSE	8	8	11	IsMasterProteinCandidate	256.341	2330	Isoform 17 of Fibronectin OS=Homo sapiens OX=9606 GN=FN1	P02751-17	4.07725	1	High
7.24	High	Medium	0.145014	0.575376			15.9263		8	FALSE	FALSE	8	8	17	None	11.287	106	Immunoglobulin lambda constant 2 OS=Homo sapiens OX=9606 GN=IGLC2 PE=1 SV=1	P0DOY2	74.5283	1	High
7.24	High	Low	0.243114	0.37469			8.45454		4	FALSE	FALSE	4	4	8	None	11.27	106	Immunoglobulin lambda constant 6 OS=Homo sapiens OX=9606 GN=IGLC6 PE=1 SV=1	P0CF74	50.9434	1	High
6.15	Medium	Low	0.494019	0.209264	Carbamyl [K475]		2.3979		1	FALSE	FALSE	1	1	1	IsMasterProteinCandidate	58.126	536	Isoform 2 of Dihydropyrimidinase-related protein 2 OS=Homo sapiens OX=9606 GN=DPYSL2	Q16555-2	4.47761	1	High
9.44	Low	Low	0.732676	0.130774	Carbamyl [K9]		0		1	FALSE	FALSE	1	1	9	IsMasterProteinCandidate	21.845	187	Protein SSX8 OS=Homo sapiens OX=9606 GN=SSX8 PE=2 SV=2	Q7RTT4	6.41711	1	High
7.24	High	High	0.00840389	0.941354			18.0651		9	FALSE	FALSE	9	9	18	IsMasterProtein	11.259	106	Immunoglobulin lambda constant 3 OS=Homo sapiens OX=9606 GN=IGLC3 PE=1 SV=1	P0DOY3	77.3585	1	High
4.96	Medium	Low	0.203631	0.488028			2.53432		1	FALSE	FALSE	1	1	1	IsMasterProteinCandidate	12.567	115	Immunoglobulin kappa variable 3-11 OS=Homo sapiens OX=9606 GN=IGKV3-11 PE=1 SV=1	P04433	7.82609	1	High
6.35	High	High	0.037333	0.7983			57.8662		14	TRUE	FALSE	14	14	29	None	47.33	417	Isoform 2 of Serum albumin OS=Homo sapiens OX=9606 GN=ALB	P02768-2	34.2926	1	High
9.28	Low	Low	0.564172	0.188991	Carbamyl [K9]		0		1	FALSE	FALSE	1	1	9	IsMasterProtein	21.675	188	Putative protein SSX6 OS=Homo sapiens OX=9606 GN=SSX6 PE=5 SV=1	Q7RTT6	6.38298	1	High
5.62	High	Medium	0.111835	0.581204			8.23809		3	FALSE	FALSE	3	3	3	IsMasterProtein	51.479	453	Fibrinogen gamma chain OS=Homo sapiens OX=9606 GN=FGG PE=1 SV=3	P02679	6.40177	1	High
6.54	Low	Low	0.66912	0.144766		25.2736		1		FALSE	FALSE	1	1	1	IsMasterProtein	43.137	400	E3 ubiquitin-protein ligase RNF149 OS=Homo sapiens OX=9606 GN=RNF149 PE=2 SV=2	Q8NC42	2.75	1	Low
8.91	Low	Low	0.657569	0.144781	Carbamyl [K114]	24.8792		1		FALSE	FALSE	1	1	1	IsMasterProtein	32.593	294	Isoform 2 of Vesicle-associated membrane protein-associated protein A OS=Homo sapiens OX=9606 GN=VAPA	Q9P0L0-2	10.5442	1	High
7.12	High	Medium	0.123685	0.580057			6.51061		4	TRUE	FALSE	4	4	4	IsMasterProteinCandidate	77.014	698	Serotransferrin OS=Homo sapiens GN=TF PE=1 SV=3	P02787	5.58739	1	High
5.87	Low	Low	0.783212	0.0662585	Carbamyl [K442]		0		1	FALSE	FALSE	1	1	1	IsMasterProteinCandidate	73.48	670	Isoform 4 of NADH-ubiquinone oxidoreductase 75 kDa subunit, mitochondrial OS=Homo sapiens OX=9606 GN=NDUFS1	P28331-4	2.68657	1	High
5.5	High	Low	0.72969	0.134093			18.9859		8	FALSE	FALSE	8	8	11	IsMasterProtein	272.15	2477	Isoform 15 of Fibronectin OS=Homo sapiens OX=9606 GN=FN1	P02751-15	3.83528	1	High
5.14	Medium	Low	0.369004	0.235226	Carbamyl [K31]		0		1	FALSE	FALSE	1	1	2	IsMasterProteinCandidate	75.749	657	Isoform 4 of Protein CASC1 OS=Homo sapiens OX=9606 GN=CASC1	Q6TDU7-4	1.97869	1	High
9.58	Low	Low	0.746133	0.113937			0		1	FALSE	FALSE	1	1	2	IsMasterProtein	54.619	488	Dol-P-Man:Man(7)GlcNAc(2)-PP-Dol alpha-1,6-mannosyltransferase OS=Homo sapiens OX=9606 GN=ALG12 PE=1 SV=1	Q9BV10	5.32787	1	Medium
6.02	Medium	Low	0.390664	0.231273			4.04176		1	FALSE	FALSE	1	1	4	IsMasterProteinCandidate	55.739	479	RAC-gamma serine/threonine-protein kinase OS=Homo sapiens OX=9606 GN=AKT3 PE=1 SV=1	Q9Y243	3.34029	1	Medium
6.29	High	Low	0.337183	0.270532		29.4783	18.2808	1	3	FALSE	FALSE	3	3	13	None	140.279	1268	Isoform 2 of Pregnancy zone protein OS=Homo sapiens OX=9606 GN=PZP	P20742-2	3.3123	1	High
8.95	Low	Low	0.583533	0.166965	Carbamyl [K109]		0		1	FALSE	FALSE	1	1	1	IsMasterProtein	36.939	340	Zinc finger protein 488 OS=Homo sapiens OX=9606 GN=ZNF488 PE=1 SV=1	Q96MN9	3.82353	1	High
5.71	High	Low	0.729087	0.134093			18.9859		8	FALSE	FALSE	8	8	11	IsMasterProteinCandidate	262.46	2386	Fibronectin OS=Homo sapiens OX=9606 GN=FN1 PE=1 SV=4	P02751	3.98156	1	High
9.22	Low	Low	0.719408	0.142487			0		1	FALSE	FALSE	1	1	2	IsMasterProtein	66.828	576	Zinc finger protein 791 OS=Homo sapiens OX=9606 GN=ZNF791 PE=2 SV=1	Q3KP31	2.43056	1	Low
7.08	Medium	Low	0.263828	0.342599			4.75086		2	FALSE	FALSE	2	2	2	IsMasterProtein	192.664	1744	Complement C4-A OS=Homo sapiens OX=9606 GN=C4A PE=1 SV=2	P0C0L4	1.66284	1	High
7.87	High	Low	0.454395	0.223743			6.40688		4	FALSE	FALSE	4	4	12	None	11.341	106	Immunoglobulin lambda constant 1 OS=Homo sapiens OX=9606 GN=IGLC1 PE=1 SV=1	P0CG04	40.566	1	High
8.24	Low	Low	0.788495	0.0651263			0		1	FALSE	FALSE	1	1	2	IsMasterProteinCandidate	144.184	1249	Isoform 5 of EF-hand calcium-binding domain-containing protein 6 OS=Homo sapiens OX=9606 GN=EFCAB6	Q5THR3-5	0.480384	1	Low
6.38	High	Low	0.345188	0.270532		29.4783	18.2808	1	3	FALSE	FALSE	3	3	13	None	163.76	1482	Pregnancy zone protein OS=Homo sapiens OX=9606 GN=PZP PE=1 SV=4	P20742	2.83401	1	High
6.43	Low	Low	0.72074	0.134938			0		1	FALSE	FALSE	1	1	2	IsMasterProteinCandidate	125.92	1150	Isoform 2 of Membrane-associated guanylate kinase, WW and PDZ domain-containing protein 3 OS=Homo sapiens OX=9606 GN=MAGI3	Q5TCQ9-2	0.608696	1	Low
8	Low	Low	0.292486	0.306483			0		1	FALSE	FALSE	1	1	86	IsMasterProtein	4.822	44	Isoform 4 of Gem-associated protein 2 OS=Homo sapiens OX=9606 GN=GEMIN2	O14893-4	13.6364	1	High
5.55	Medium	Low	0.547948	0.18992			0		1	TRUE	FALSE	1	1	2	IsMasterProteinCandidate	54.936	505	Keratin, type II cuticular Hb1 OS=Homo sapiens GN=KRT81 PE=1 SV=3	Q14533	1.18812	1	Medium
8.69	Low	Low	0.644491	0.144823		13.7995		1		FALSE	FALSE	1	1	1	IsMasterProtein	52.633	495	Isoform C of T-box transcription factor TBX1 OS=Homo sapiens OX=9606 GN=TBX1	O43435-3	6.06061	1	Low
5.69	High	Low	0.726622	0.134093			18.9859		8	FALSE	FALSE	8	8	11	IsMasterProteinCandidate	240.358	2184	Isoform 6 of Fibronectin OS=Homo sapiens OX=9606 GN=FN1	P02751-6	4.34982	1	High
7.9	High	High	3.66063e-05	0.999704			38.1064		9	FALSE	FALSE	3	9	14	IsMasterProtein	41.26	377	Immunoglobulin heavy constant gamma 3 OS=Homo sapiens OX=9606 GN=IGHG3 PE=1 SV=2	P01860	24.1379	1	High
5.24	High	High	4.1909e-06	0.999987			15.509		7	FALSE	FALSE	7	7	10	IsMasterProtein	18.087	159	Immunoglobulin J chain OS=Homo sapiens OX=9606 GN=JCHAIN PE=1 SV=4	P01591	39.6226	1	High
6.84	Unknown	Low	0.789346	0.0643455			2.01869		1	FALSE	FALSE	1	1	1	IsMasterProtein	187.135	1661	Complement C3 OS=Bos taurus GN=C3 PE=1 SV=2	Q2UVX4	1.3245	0	Not Found
6.46	Low	Low	0.721415	0.134938			0		1	FALSE	FALSE	1	1	2	IsMasterProteinCandidate	123.263	1125	Isoform 3 of Membrane-associated guanylate kinase, WW and PDZ domain-containing protein 3 OS=Homo sapiens OX=9606 GN=MAGI3	Q5TCQ9-3	0.622222	1	Low
5.96	Medium	Low	0.74447	0.114259			0		1	FALSE	FALSE	1	1	2	IsMasterProteinCandidate	42.959	386	Isoform Epsilon of Transcription factor Dp-2 OS=Homo sapiens OX=9606 GN=TFDP2	Q14188-5	2.07254	1	High
7.27	Medium	Low	0.253737	0.342599			4.75086		2	FALSE	FALSE	2	2	2	IsMasterProteinCandidate	192.631	1744	Complement C4-B OS=Homo sapiens OX=9606 GN=C4B PE=1 SV=2	P0C0L5	1.66284	1	High
6.46	Medium	Low	0.731492	0.131627			0		1	TRUE	FALSE	1	1	2	IsMasterProteinCandidate	55.22	502	Keratin, type II microfibrillar, component 5 OS=Ovis aries PE=1 SV=1	P25691	1.19522	1	Medium
5.91	High	High	0.0226222	0.901158			2.56608		1	FALSE	FALSE	1	1	1	IsMasterProtein	12.276	117	Immunoglobulin lambda variable 1-47 OS=Homo sapiens OX=9606 GN=IGLV1-47 PE=1 SV=2	P01700	11.1111	1	High
5.96	Medium	Low	0.743907	0.114259			0		1	FALSE	FALSE	1	1	2	IsMasterProteinCandidate	42.83	385	Isoform Delta of Transcription factor Dp-2 OS=Homo sapiens OX=9606 GN=TFDP2	Q14188-4	2.07792	1	High
5.62	High	Low	0.724714	0.134093			18.9859		8	FALSE	FALSE	8	8	11	IsMasterProteinCandidate	249.166	2267	Isoform 13 of Fibronectin OS=Homo sapiens OX=9606 GN=FN1	P02751-13	4.19056	1	High
7.85	Low	Low	0.811141	0.0192042			0		1	FALSE	FALSE	1	1	2	IsMasterProtein	59.644	527	Amine oxidase [flavin-containing] A OS=Homo sapiens OX=9606 GN=MAOA PE=1 SV=1	P21397	3.41556	1	Medium
5.47	High	High	0.0010682	0.989647			6.00607		2	FALSE	FALSE	2	2	2	IsMasterProtein	38.063	347	CD5 antigen-like OS=Homo sapiens OX=9606 GN=CD5L PE=1 SV=1	O43866	10.3746	1	High
5.94	High	Low	0.723412	0.134093			18.9859		8	FALSE	FALSE	8	8	11	IsMasterProteinCandidate	252.652	2296	Isoform 8 of Fibronectin OS=Homo sapiens OX=9606 GN=FN1	P02751-8	4.13763	1	High
5.64	Medium	Low	0.556314	0.18992			0		1	TRUE	FALSE	1	1	2	IsMasterProteinCandidate	54.161	493	Keratin, type II cuticular Hb3 OS=Homo sapiens OX=9606 GN=KRT83 PE=1 SV=2	P78385	1.21704	1	Medium
5.59	High	Low	0.529663	0.196355			18.9859		8	FALSE	FALSE	8	8	11	IsMasterProteinCandidate	262.242	2386	Isoform 11 of Fibronectin OS=Homo sapiens OX=9606 GN=FN1	P02751-11	3.98156	1	High
5.77	Medium	Low	0.745582	0.114259			0		1	FALSE	FALSE	1	1	2	IsMasterProteinCandidate	40.923	369	Isoform Beta of Transcription factor Dp-2 OS=Homo sapiens OX=9606 GN=TFDP2	Q14188-2	2.16802	1	High
6.67	Low	Low	0.702779	0.144766		36.3178		1		FALSE	FALSE	1	1	1	IsMasterProtein	62.597	547	Beta,beta-carotene 15,15'-dioxygenase OS=Homo sapiens OX=9606 GN=BCO1 PE=1 SV=1	Q9HAY6	2.74223	1	Low
8.4	Low	Low	0.788921	0.0651263			0		1	FALSE	FALSE	1	1	2	IsMasterProtein	172.82	1501	EF-hand calcium-binding domain-containing protein 6 OS=Homo sapiens OX=9606 GN=EFCAB6 PE=1 SV=1	Q5THR3	0.399734	1	Low
8.06	High	Medium	0.175373	0.528662		33.8648	29.5545	1	10	FALSE	FALSE	10	10	15	IsMasterProteinCandidate	69.714	644	Isoform 2 of Fibrinogen alpha chain OS=Homo sapiens OX=9606 GN=FGA	P02671-2	20.9627	1	High

## Sheet: UC2
calc. pI	FidoCT Group Confidence	FidoCT Confidence	FidoCT q-value	FidoCT Probability	Modifications	Score MS Amanda	Score Sequest HT	# Peptides MS Amanda	# Peptides Sequest HT	Contaminant	Checked	# Unique Peptides	# Peptides	# PSMs	Master	MW [kDa]	# AAs	Description	Accession	Coverage	# Protein Groups	Found in Samples: [S1] F1: Sample
4.61	High	Low	0.36847	0.492749			6.49835		1	FALSE	FALSE	1	1	4	IsMasterProtein	13.302	121	Immunoglobulin kappa variable 2-40 OS=Homo sapiens OX=9606 GN=IGKV2-40 PE=3 SV=2	A0A087WW87	10.7438	1	High
8.63	High	Low	0.292279	0.526196			9.20522		1	FALSE	FALSE	1	1	4	IsMasterProteinCandidate	16.192	147	Hemoglobin subunit epsilon OS=Homo sapiens OX=9606 GN=HBE1 PE=1 SV=2	P02100	6.80272	1	High
7.28	High	Low	0.38389	0.492749			6.49835		1	FALSE	FALSE	1	1	4	IsMasterProteinCandidate	13.077	120	Immunoglobulin kappa variable 2-29 OS=Homo sapiens OX=9606 GN=IGKV2-29 PE=3 SV=2	A2NJV5	10.8333	1	High
8.05	High	Low	0.322533	0.526196			9.20522		1	FALSE	FALSE	1	1	4	IsMasterProtein	16.045	147	Hemoglobin subunit delta OS=Homo sapiens OX=9606 GN=HBD PE=1 SV=2	P02042	6.80272	1	High
5.68	Medium	Low	0.600866	0.200621			41.382		5	FALSE	FALSE	5	5	26	IsMasterProteinCandidate	222.837	2031	Isoform 4 of Fibronectin OS=Homo sapiens OX=9606 GN=FN1	P02751-4	2.95421	1	High
5.88	Low	Low	0.77287	0.0166869			1.84741		1	FALSE	FALSE	1	1	1	IsMasterProtein	162.977	1458	Phospholipase B1, membrane-associated OS=Homo sapiens OX=9606 GN=PLB1 PE=1 SV=3	Q6P1J6	0.548697	1	Medium
5.73	Medium	Low	0.737719	0.0551571			41.382		5	FALSE	FALSE	5	5	26	IsMasterProteinCandidate	259.053	2355	Isoform 3 of Fibronectin OS=Homo sapiens OX=9606 GN=FN1	P02751-3	2.54777	1	High
5.34	Medium	Low	0.485728	0.361544			1.92148		1	FALSE	FALSE	1	1	1	IsMasterProteinCandidate	68.873	615	Isoform 4 of Mannan-binding lectin serine protease 1 OS=Homo sapiens OX=9606 GN=MASP1	P48740-4	1.46341	1	High
8.95	Low	Low	0.545123	0.343882			27.8156		1	FALSE	FALSE	1	1	11	IsMasterProtein	40.473	353	Lactosylceramide 4-alpha-galactosyltransferase OS=Homo sapiens OX=9606 GN=A4GALT PE=2 SV=1	Q9NPC4	3.39943	1	High
7.14	Medium	Low	0.695995	0.0933677			10.1096		2	FALSE	FALSE	2	2	13	None	73.635	657	Isoform 16 of Fibronectin OS=Homo sapiens OX=9606 GN=FN1	P02751-16	3.95738	1	High
9.17	Low	Low	0.558711	0.283446			0		1	FALSE	FALSE	1	1	1	IsMasterProtein	31.279	279	Gap junction gamma-3 protein OS=Homo sapiens OX=9606 GN=GJC3 PE=2 SV=1	Q8NFK1	2.50896	1	High
6.09	Medium	Low	0.246898	0.591759			6.18905		1	FALSE	FALSE	1	1	2	IsMasterProteinCandidate	49.465	437	Isoform Gamma-A of Fibrinogen gamma chain OS=Homo sapiens OX=9606 GN=FGG	P02679-2	2.746	1	High
7.2	High	Low	0.438596	0.412328			9.20522		1	FALSE	FALSE	1	1	4	IsMasterProteinCandidate	16.13	147	Hemoglobin subunit gamma-1 OS=Homo sapiens OX=9606 GN=HBG1 PE=1 SV=2	P69891	6.80272	1	High
8.57	Low	Low	0.787566	0.00696915		66.8678		1		FALSE	FALSE	1	1	1	IsMasterProteinCandidate	107.543	920	Isoform 2 of Anoctamin-4 OS=Homo sapiens OX=9606 GN=ANO4	Q32M45-2	0.652174	1	High
6.4	Low	Low	0.765033	0.0243101			8.98184		1	FALSE	FALSE	1	1	7	IsMasterProtein	187.03	1663	Complement C3 OS=Homo sapiens OX=9606 GN=C3 PE=1 SV=2	P01024	0.841852	1	High
4.81	Low	Low	0.554201	0.288444			0		1	FALSE	FALSE	1	1	1	IsMasterProtein	89.036	828	Cadherin-22 OS=Homo sapiens OX=9606 GN=CDH22 PE=2 SV=2	Q9UJ99	0.724638	1	High
5.99	Medium	Low	0.714392	0.0851743			41.382		5	FALSE	FALSE	5	5	26	IsMasterProteinCandidate	249.246	2265	Isoform 14 of Fibronectin OS=Homo sapiens OX=9606 GN=FN1	P02751-14	2.64901	1	High
5.53	Medium	Low	0.744192	0.0551571			41.382		5	FALSE	FALSE	5	5	26	IsMasterProteinCandidate	268.743	2446	Isoform 7 of Fibronectin OS=Homo sapiens OX=9606 GN=FN1	P02751-7	2.45298	1	High
5.12	Low	Low	0.609332	0.1916		29.1352		1		FALSE	FALSE	1	1	1	IsMasterProteinCandidate	42.681	391	Isoform 2 of Gamma-enolase OS=Homo sapiens OX=9606 GN=ENO2	P09104-2	2.30179	1	High
8.18	Low	Low	0.78581	0.00696915		66.8678		1		FALSE	FALSE	1	1	1	IsMasterProtein	111.39	955	Anoctamin-4 OS=Homo sapiens OX=9606 GN=ANO4 PE=2 SV=1	Q32M45	0.628272	1	High
7.28	High	Low	0.456135	0.412318			9.20522		1	FALSE	FALSE	1	1	4	IsMasterProteinCandidate	15.988	147	Hemoglobin subunit beta OS=Homo sapiens OX=9606 GN=HBB PE=1 SV=2	P68871	6.80272	1	High
4.91	Medium	Low	0.348644	0.494688			0		1	FALSE	FALSE	1	1	1	IsMasterProtein	47.577	436	Homeobox protein PKNOX1 OS=Homo sapiens OX=9606 GN=PKNOX1 PE=1 SV=3	P55347	3.89908	1	High
5.94	High	Low	0.396226	0.492749			6.49835		1	FALSE	FALSE	1	1	4	IsMasterProteinCandidate	12.948	120	Immunoglobulin kappa variable 2-28 OS=Homo sapiens OX=9606 GN=IGKV2-28 PE=3 SV=1	A0A075B6P5	10.8333	1	High
5.12	Medium	Low	0.592137	0.250726			1.92148		1	FALSE	FALSE	1	1	1	IsMasterProtein	81.808	728	Isoform 2 of Mannan-binding lectin serine protease 1 OS=Homo sapiens OX=9606 GN=MASP1	P48740-2	1.23626	1	High
8.27	High	High	0.00014809	0.999852			30.084		4	FALSE	FALSE	4	4	18	IsMasterProtein	55.892	491	Fibrinogen beta chain OS=Homo sapiens OX=9606 GN=FGB PE=1 SV=2	P02675	9.5723	1	High
5.03	Low	Low	0.613395	0.1916		29.1352		1		FALSE	FALSE	1	1	1	IsMasterProtein	47.239	434	Gamma-enolase OS=Homo sapiens OX=9606 GN=ENO2 PE=1 SV=3	P09104	2.07373	1	High
6.18	Medium	Low	0.768973	0.0201556			24.45		4	FALSE	FALSE	4	4	19	None	221.152	2008	Isoform 12 of Fibronectin OS=Homo sapiens OX=9606 GN=FN1	P02751-12	2.49004	1	High
6.46	Low	Low	0.754673	0.0336595			32.3869		2	FALSE	FALSE	2	2	19	IsMasterProtein	163.188	1474	Alpha-2-macroglobulin OS=Homo sapiens OX=9606 GN=A2M PE=1 SV=3	P01023	1.22117	1	High
6.06	Medium	Low	0.716779	0.0851743			41.382		5	FALSE	FALSE	5	5	26	IsMasterProteinCandidate	246.533	2240	Isoform 9 of Fibronectin OS=Homo sapiens OX=9606 GN=FN1	P02751-9	2.67857	1	High
7.2	High	Low	0.447913	0.412328			9.20522		1	FALSE	FALSE	1	1	4	IsMasterProteinCandidate	16.116	147	Hemoglobin subunit gamma-2 OS=Homo sapiens OX=9606 GN=HBG2 PE=1 SV=2	P69892	6.80272	1	High
5.88	Medium	Low	0.711948	0.0851743			41.382		5	FALSE	FALSE	5	5	26	IsMasterProteinCandidate	239.476	2176	Isoform 10 of Fibronectin OS=Homo sapiens OX=9606 GN=FN1	P02751-10	2.75735	1	High
7.24	Low	Low	0.756798	0.0286167			4.66183		1	FALSE	FALSE	1	1	3	IsMasterProtein	90.51	810	Plasminogen OS=Homo sapiens OX=9606 GN=PLG PE=1 SV=2	P00747	0.987654	1	High
9.25	Low	Low	0.605097	0.200277			0		1	FALSE	FALSE	1	1	1	IsMasterProtein	43.059	409	POU domain, class 4, transcription factor 2 OS=Homo sapiens OX=9606 GN=POU4F2 PE=1 SV=2	Q12837	7.09046	1	High
7.03	Medium	Low	0.726	0.0659568			7.88772		1	FALSE	FALSE	1	1	12	None	71.924	642	Isoform 2 of Fibronectin OS=Homo sapiens OX=9606 GN=FN1	P02751-2	2.49221	1	High
5.74	Medium	Low	0.739923	0.0551571			41.382		5	FALSE	FALSE	5	5	26	IsMasterProteinCandidate	243.182	2211	Isoform 5 of Fibronectin OS=Homo sapiens OX=9606 GN=FN1	P02751-5	2.7137	1	High
7.12	High	Low	0.421847	0.492749			6.49835		1	FALSE	FALSE	1	1	4	IsMasterProteinCandidate	13.135	120	Immunoglobulin kappa variable 2D-29 OS=Homo sapiens OX=9606 GN=IGKV2D-29 PE=3 SV=1	A0A075B6S2	10.8333	1	High
5.8	Medium	Low	0.735468	0.0551571			41.382		5	FALSE	FALSE	5	5	26	IsMasterProteinCandidate	256.341	2330	Isoform 17 of Fibronectin OS=Homo sapiens OX=9606 GN=FN1	P02751-17	2.57511	1	High
8.65	Low	Low	0.662299	0.140052			2.23714		1	FALSE	FALSE	1	1	1	IsMasterProtein	60.109	515	Zinc finger protein 695 OS=Homo sapiens OX=9606 GN=ZNF695 PE=1 SV=4	Q8IW36	2.3301	1	High
5.47	Low	Low	0.46356	0.410207			0		1	FALSE	FALSE	1	1	2	IsMasterProteinCandidate	44.675	390	Isoform 2 of Ubiquitin carboxyl-terminal hydrolase 32 OS=Homo sapiens OX=9606 GN=USP32	Q8NFA0-2	2.5641	1	High
5.06	High	Low	0.41473	0.492749			6.49835		1	FALSE	FALSE	1	1	4	IsMasterProteinCandidate	13.289	120	Immunoglobulin kappa variable 2D-26 OS=Homo sapiens OX=9606 GN=IGKV2D-26 PE=3 SV=1	A0A0A0MRZ7	10.8333	1	High
5.62	Medium	Medium	0.193117	0.591759			6.18905		1	FALSE	FALSE	1	1	2	IsMasterProtein	51.479	453	Fibrinogen gamma chain OS=Homo sapiens OX=9606 GN=FGG PE=1 SV=3	P02679	2.64901	1	High
8.51	High	Low	0.40632	0.492749			6.49835		1	FALSE	FALSE	1	1	4	IsMasterProteinCandidate	13.177	120	Immunoglobulin kappa variable 2-30 OS=Homo sapiens OX=9606 GN=IGKV2-30 PE=3 SV=2	P06310	10.8333	1	High
5.5	Medium	Low	0.746261	0.0551571			41.382		5	FALSE	FALSE	5	5	26	IsMasterProtein	272.15	2477	Isoform 15 of Fibronectin OS=Homo sapiens OX=9606 GN=FN1	P02751-15	2.42229	1	High
6.73	Medium	Low	0.478091	0.384646			0		1	FALSE	FALSE	1	1	1	IsMasterProteinCandidate	44.6	405	Isoform 2 of Homeobox protein PKNOX1 OS=Homo sapiens OX=9606 GN=PKNOX1	P55347-2	4.19753	1	High
6.29	Low	Low	0.656062	0.179077			4.412		1	FALSE	FALSE	1	1	2	None	140.279	1268	Isoform 2 of Pregnancy zone protein OS=Homo sapiens OX=9606 GN=PZP	P20742-2	0.630915	1	High
5.71	Medium	Low	0.748287	0.0551571			41.382		5	FALSE	FALSE	5	5	26	IsMasterProteinCandidate	262.46	2386	Fibronectin OS=Homo sapiens OX=9606 GN=FN1 PE=1 SV=4	P02751	2.51467	1	High
6.04	Low	Low	0.698777	0.0897903			1.84741		1	FALSE	FALSE	1	1	1	IsMasterProteinCandidate	85.137	760	Isoform 4 of Phospholipase B1, membrane-associated OS=Homo sapiens OX=9606 GN=PLB1	Q6P1J6-4	1.05263	1	Medium
7.99	High	Low	0.427948	0.492749			6.49835		1	FALSE	FALSE	1	1	4	IsMasterProteinCandidate	13.207	120	Immunoglobulin kappa variable 2D-30 OS=Homo sapiens OX=9606 GN=IGKV2D-30 PE=3 SV=1	A0A075B6S6	10.8333	1	High
6.38	Low	Low	0.693186	0.120213			4.412		1	FALSE	FALSE	1	1	2	None	163.76	1482	Pregnancy zone protein OS=Homo sapiens OX=9606 GN=PZP PE=1 SV=4	P20742	0.539811	1	High
6.61	Low	Low	0.784024	0.0073028			1.99659		1	FALSE	FALSE	1	1	1	IsMasterProtein	157.082	1401	Condensin complex subunit 1 OS=Homo sapiens OX=9606 GN=NCAPD2 PE=1 SV=3	Q15021	0.856531	1	High
5.69	Medium	Low	0.74208	0.0551571			41.382		5	FALSE	FALSE	5	5	26	IsMasterProteinCandidate	240.358	2184	Isoform 6 of Fibronectin OS=Homo sapiens OX=9606 GN=FN1	P02751-6	2.74725	1	High
5.9	Low	Low	0.75891	0.0256644			1.84741		1	FALSE	FALSE	1	1	1	IsMasterProteinCandidate	161.611	1447	Isoform 3 of Phospholipase B1, membrane-associated OS=Homo sapiens OX=9606 GN=PLB1	Q6P1J6-3	0.552868	1	Medium
7.83	Low	Low	0.800766	0.00137122	Carbamyl [K310]		4.71542		1	FALSE	FALSE	1	1	2	IsMasterProtein	199.626	1778	Ankyrin repeat domain-containing protein 36C OS=Homo sapiens OX=9606 GN=ANKRD36C PE=1 SV=3	Q5JPF3	0.56243	1	High
5.92	Unknown	Low	0.659162	0.148628			0		1	FALSE	FALSE	1	1	1	IsMasterProtein	57.81	513	Activin receptor type-2A OS=Homo sapiens OX=9606 GN=ACVR2A PE=1 SV=1	P27037	1.16959	0	Not Found
7.39	Low	Low	0.549573	0.303592			0		1	FALSE	FALSE	1	1	2	IsMasterProtein	67.141	589	Isoform 5 of Galactocerebrosidase OS=Homo sapiens OX=9606 GN=GALC	P54803-5	1.01868	1	High
6.13	Unknown	Low	0.596455	0.213577			0		1	FALSE	FALSE	1	1	1	IsMasterProteinCandidate	45.683	405	Isoform 2 of Activin receptor type-2A OS=Homo sapiens OX=9606 GN=ACVR2A	P27037-2	1.48148	0	Not Found
5.62	Medium	Low	0.709443	0.0851743			41.382		5	FALSE	FALSE	5	5	26	IsMasterProteinCandidate	249.166	2267	Isoform 13 of Fibronectin OS=Homo sapiens OX=9606 GN=FN1	P02751-13	2.64667	1	High
5.94	Medium	Low	0.706876	0.0851743			41.382		5	FALSE	FALSE	5	5	26	IsMasterProteinCandidate	252.652	2296	Isoform 8 of Fibronectin OS=Homo sapiens OX=9606 GN=FN1	P02751-8	2.61324	1	High
7.27	Low	Low	0.750433	0.0392924			1.84741		1	FALSE	FALSE	1	1	1	IsMasterProteinCandidate	54.307	488	Isoform 2 of Phospholipase B1, membrane-associated OS=Homo sapiens OX=9606 GN=PLB1	Q6P1J6-2	1.63934	1	Medium
6.44	Low	Low	0.797586	0.00341541			0		1	FALSE	FALSE	1	1	2	IsMasterProtein	181.54	1604	Ubiquitin carboxyl-terminal hydrolase 32 OS=Homo sapiens OX=9606 GN=USP32 PE=1 SV=1	Q8NFA0	0.623441	1	High
9.17	Medium	Medium	0.0855544	0.829039			4.87701		1	FALSE	FALSE	1	1	2	IsMasterProtein	12.849	119	Immunoglobulin heavy variable 3-73 OS=Homo sapiens OX=9606 GN=IGHV3-73 PE=3 SV=1	A0A0B4J1V6	13.4454	1	High
5.59	Medium	Low	0.782209	0.00846146			24.45		4	FALSE	FALSE	4	4	19	None	262.242	2386	Isoform 11 of Fibronectin OS=Homo sapiens OX=9606 GN=FN1	P02751-11	2.09556	1	High

## Sheet: UC3
calc. pI	FidoCT Group Confidence	FidoCT Confidence	FidoCT q-value	FidoCT Probability	Modifications	Score MS Amanda	Score Sequest HT	# Peptides MS Amanda	# Peptides Sequest HT	Contaminant	Checked	# Unique Peptides	# Peptides	# PSMs	Master	MW [kDa]	# AAs	Description	Accession	Coverage	# Protein Groups	Found in Samples: [S1] F1: Sample
6.46	High	High	0	1			591.699		73	FALSE	FALSE	73	73	251	IsMasterProtein	163.188	1474	Alpha-2-macroglobulin OS=Homo sapiens OX=9606 GN=A2M PE=1 SV=3	P01023	53.1886	1	High
8.27	High	High	0	1			229.194		27	FALSE	FALSE	27	27	86	IsMasterProtein	55.892	491	Fibrinogen beta chain OS=Homo sapiens OX=9606 GN=FGB PE=1 SV=2	P02675	53.9715	1	High
7.3	High	High	0	1			74.732		14	FALSE	FALSE	14	14	33	IsMasterProtein	66.989	597	C4b-binding protein alpha chain OS=Homo sapiens OX=9606 GN=C4BPA PE=1 SV=2	P04003	23.9531	1	High
6.21	High	High	6.99441e-15	1			124.055		12	FALSE	FALSE	12	12	47	IsMasterProtein	80.067	705	Complement C1r subcomponent OS=Homo sapiens OX=9606 GN=C1R PE=1 SV=2	P00736	30.2128	1	High
5.47	High	High	4.21239e-12	1			41.1982		10	FALSE	FALSE	10	10	17	IsMasterProtein	38.063	347	CD5 antigen-like OS=Homo sapiens OX=9606 GN=CD5L PE=1 SV=1	O43866	45.5331	1	High
6.52	High	High	8.47057e-10	1			73.5721		6	FALSE	FALSE	6	6	32	IsMasterProtein	11.758	107	Immunoglobulin kappa constant OS=Homo sapiens OX=9606 GN=IGKC PE=1 SV=2	P01834	84.1121	1	High
4.96	High	High	1.15616e-08	1			36.009		7	FALSE	FALSE	7	7	17	IsMasterProtein	76.635	688	Complement C1s subcomponent OS=Homo sapiens OX=9606 GN=C1S PE=1 SV=1	P09871	17.0058	1	High
6.77	High	High	3.51879e-08	1			267.074		27	FALSE	FALSE	27	27	136	IsMasterProtein	49.409	453	Immunoglobulin heavy constant mu OS=Homo sapiens OX=9606 GN=IGHM PE=1 SV=4	P01871	52.0971	1	High
5.24	High	High	2.88898e-07	0.999998			20.3716		6	FALSE	FALSE	6	6	11	IsMasterProtein	18.087	159	Immunoglobulin J chain OS=Homo sapiens OX=9606 GN=JCHAIN PE=1 SV=4	P01591	26.4151	1	High
6.51	High	High	7.16908e-06	0.999931			16.6255		4	FALSE	FALSE	4	4	6	IsMasterProtein	37.631	353	Immunoglobulin heavy constant alpha 1 OS=Homo sapiens OX=9606 GN=IGHA1 PE=1 SV=2	P01876	19.5467	1	High
6.15	High	High	2.30985e-05	0.999818			250.109		25	FALSE	FALSE	25	25	130	None	51.891	474	Isoform 2 of Immunoglobulin heavy constant mu OS=Homo sapiens OX=9606 GN=IGHM	P01871-2	44.3038	1	High
8.06	High	High	5.14003e-05	0.999637			160.156		27	FALSE	FALSE	27	27	85	IsMasterProteinCandidate	69.714	644	Isoform 2 of Fibrinogen alpha chain OS=Homo sapiens OX=9606 GN=FGA	P02671-2	42.236	1	High
6.01	High	High	8.84511e-05	0.999467			160.156		27	FALSE	FALSE	27	27	85	IsMasterProtein	94.914	866	Fibrinogen alpha chain OS=Homo sapiens OX=9606 GN=FGA PE=1 SV=2	P02671	31.4088	1	High
5.27	High	High	0.000121732	0.999446			25.8443		3	FALSE	FALSE	3	3	12	IsMasterProtein	65.289	585	Galectin-3-binding protein OS=Homo sapiens OX=9606 GN=LGALS3BP PE=1 SV=1	Q08380	9.74359	1	High
9.11	High	High	0.00018078	0.998993			16.3613		4	FALSE	FALSE	4	4	14	IsMasterProtein	26	245	Complement C1q subcomponent subunit A OS=Homo sapiens OX=9606 GN=C1QA PE=1 SV=2	P02745	25.3061	1	High
8.41	High	High	0.000235895	0.998937			4.1503		4	FALSE	FALSE	4	4	5	IsMasterProtein	25.757	245	Complement C1q subcomponent subunit C OS=Homo sapiens OX=9606 GN=C1QC PE=1 SV=3	P02747	10.6122	1	High
6.09	High	High	0.000441849	0.996263			206.962		18	FALSE	FALSE	18	18	83	IsMasterProteinCandidate	49.465	437	Isoform Gamma-A of Fibrinogen gamma chain OS=Homo sapiens OX=9606 GN=FGG	P02679-2	53.5469	1	High
5.62	High	High	0.000624919	0.996263			206.962		18	FALSE	FALSE	18	18	83	IsMasterProtein	51.479	453	Fibrinogen gamma chain OS=Homo sapiens OX=9606 GN=FGG PE=1 SV=3	P02679	51.6556	1	High
6.4	High	High	0.00275129	0.958974			5.53764		2	FALSE	FALSE	2	2	8	IsMasterProtein	187.03	1663	Complement C3 OS=Homo sapiens OX=9606 GN=C3 PE=1 SV=2	P01024	1.32291	1	High
6.67	High	High	0.00511923	0.94989			20.5409		3	FALSE	FALSE	3	3	11	IsMasterProtein	32.882	299	Ficolin-3 OS=Homo sapiens OX=9606 GN=FCN3 PE=1 SV=2	O75636	18.7291	1	High
8.63	High	High	0.00897113	0.913991			12.9695		3	FALSE	FALSE	3	3	5	IsMasterProtein	26.704	253	Complement C1q subcomponent subunit B OS=Homo sapiens OX=9606 GN=C1QB PE=1 SV=3	P02746	13.834	1	High
6.77	High	High	0.0136574	0.887932			2.78346		1	FALSE	FALSE	1	1	2	IsMasterProtein	33.98	313	Ficolin-2 OS=Homo sapiens OX=9606 GN=FCN2 PE=1 SV=2	Q15485	4.47284	1	High
6.35	High	High	0.0187812	0.868494			28.139		3	TRUE	FALSE	3	3	11	IsMasterProteinCandidate	47.33	417	Isoform 2 of Serum albumin OS=Homo sapiens OX=9606 GN=ALB	P02768-2	14.3885	1	High
7.09	High	High	0.024042	0.854961			34.1427		8	FALSE	FALSE	5	8	16	IsMasterProteinCandidate	39.005	348	Haptoglobin-related protein OS=Homo sapiens OX=9606 GN=HPR PE=2 SV=2	P00739	34.1954	1	High
7.08	High	High	0.0288818	0.854961			34.1427		8	FALSE	FALSE	5	8	16	IsMasterProtein	43.049	385	Isoform 2 of Haptoglobin-related protein OS=Homo sapiens OX=9606 GN=HPR	P00739-2	30.9091	1	High
7.18	High	High	0.0354316	0.800824			2.0569		3	TRUE	FALSE	3	3	3	IsMasterProtein	24.394	231	Trypsin OS=Sus scrofa PE=1 SV=1	P00761	14.2857	1	High
7.24	High	High	0.0467839	0.658056			37.203		6	FALSE	FALSE	2	6	13	IsMasterProteinCandidate	11.259	106	Immunoglobulin lambda constant 3 OS=Homo sapiens OX=9606 GN=IGLC3 PE=1 SV=1	P0DOY3	67.9245	1	High
7.24	High	Medium	0.0573253	0.658056			37.203		6	FALSE	FALSE	2	6	13	IsMasterProtein	11.287	106	Immunoglobulin lambda constant 2 OS=Homo sapiens OX=9606 GN=IGLC2 PE=1 SV=1	P0DOY2	67.9245	1	High
5.67	Medium	Medium	0.0678516	0.637412			2.67921		2	FALSE	FALSE	2	2	3	IsMasterProtein	75.074	676	Vitamin K-dependent protein S OS=Homo sapiens OX=9606 GN=PROS1 PE=1 SV=1	P07225	4.5858	1	High
5.29	Medium	Medium	0.0787416	0.60545			3.04832		1	FALSE	FALSE	1	1	1	IsMasterProtein	12.617	115	Immunoglobulin kappa variable 3D-11 OS=Homo sapiens OX=9606 GN=IGKV3D-11 PE=3 SV=6	A0A0A0MRZ8	18.2609	1	High
7.59	Medium	Medium	0.0889581	0.604548			0		1	FALSE	FALSE	1	1	1	IsMasterProtein	35.878	326	Immunoglobulin heavy constant gamma 2 OS=Homo sapiens OX=9606 GN=IGHG2 PE=1 SV=2	P01859	5.82822	1	High
6.58	High	Medium	0.0992867	0.580524			11.107		4	FALSE	FALSE	1	4	5	IsMasterProtein	45.177	406	Haptoglobin OS=Homo sapiens OX=9606 GN=HP PE=1 SV=1	P00738	10.8374	1	High
6.6	High	Medium	0.108989	0.580524			11.107		4	FALSE	FALSE	1	4	5	IsMasterProteinCandidate	38.427	347	Isoform 2 of Haptoglobin OS=Homo sapiens OX=9606 GN=HP	P00738-2	12.6801	1	High
6.38	High	Medium	0.119472	0.534617			54.5648		6	FALSE	FALSE	6	6	21	None	163.76	1482	Pregnancy zone protein OS=Homo sapiens OX=9606 GN=PZP PE=1 SV=4	P20742	5.06073	1	High
6.29	High	Medium	0.129355	0.534617			54.5648		6	FALSE	FALSE	6	6	21	None	140.279	1268	Isoform 2 of Pregnancy zone protein OS=Homo sapiens OX=9606 GN=PZP	P20742-2	5.91483	1	High
8.19	High	Medium	0.139511	0.505021			12.2902		2	FALSE	FALSE	2	2	5	IsMasterProtein	36.083	330	Immunoglobulin heavy constant gamma 1 OS=Homo sapiens OX=9606 GN=IGHG1 PE=1 SV=1	P01857	9.39394	1	High
8.84	Medium	Medium	0.149155	0.503655			34.6525		5	FALSE	FALSE	1	5	11	IsMasterProtein	23.049	214	Immunoglobulin lambda-like polypeptide 5 OS=Homo sapiens OX=9606 GN=IGLL5 PE=2 SV=2	B9A064	23.8318	1	High
5.8	High	Medium	0.158637	0.490532			6.71124		2	FALSE	FALSE	2	2	4	IsMasterProteinCandidate	42.132	380	Isoform 3 of Apolipoprotein L1 OS=Homo sapiens OX=9606 GN=APOL1	O14791-3	8.42105	1	High
6.29	High	Medium	0.167633	0.490532			6.71124		2	FALSE	FALSE	2	2	4	IsMasterProtein	45.89	414	Isoform 2 of Apolipoprotein L1 OS=Homo sapiens OX=9606 GN=APOL1	O14791-2	7.72947	1	High
5.81	High	Medium	0.176179	0.490532			6.71124		2	FALSE	FALSE	2	2	4	IsMasterProteinCandidate	43.947	398	Apolipoprotein L1 OS=Homo sapiens OX=9606 GN=APOL1 PE=1 SV=5	O14791	8.0402	1	High
4.96	Medium	Medium	0.184583	0.479229			3.04832		1	FALSE	FALSE	1	1	1	IsMasterProteinCandidate	12.567	115	Immunoglobulin kappa variable 3-11 OS=Homo sapiens OX=9606 GN=IGKV3-11 PE=1 SV=1	P04433	18.2609	1	High
7.12	High	Medium	0.193173	0.454656			20.1868		2	FALSE	FALSE	2	2	12	IsMasterProteinCandidate	187.586	1698	Isoform 2 of Complement C4-A OS=Homo sapiens OX=9606 GN=C4A	P0C0L4-2	2.82686	1	High
7.08	High	Low	0.201363	0.454656			20.1868		2	FALSE	FALSE	2	2	12	IsMasterProtein	192.664	1744	Complement C4-A OS=Homo sapiens OX=9606 GN=C4A PE=1 SV=2	P0C0L4	2.75229	1	High
8.7	Medium	Low	0.209283	0.450166	Carbamyl [K709]		0		1	FALSE	FALSE	1	1	1	IsMasterProtein	126.79	1130	Serine/threonine-protein kinase LATS1 OS=Homo sapiens OX=9606 GN=LATS1 PE=1 SV=1	O95835	1.85841	1	High
8.19	High	Low	0.231647	0.437947			11.0758		4	FALSE	FALSE	4	4	4	None	53.306	468	Fibrinogen beta chain OS=Bos taurus GN=FGB PE=1 SV=2	P02676	5.12821	1	High
7.87	High	Low	0.239352	0.398491			32.6456		4	FALSE	FALSE	0	4	10	None	11.341	106	Immunoglobulin lambda constant 1 OS=Homo sapiens OX=9606 GN=IGLC1 PE=1 SV=1	P0CG04	40.566	2	Not Found
7.24	High	Low	0.247189	0.376643			32.6126		4	FALSE	FALSE	1	4	11	None	11.27	106	Immunoglobulin lambda constant 6 OS=Homo sapiens OX=9606 GN=IGLC6 PE=1 SV=1	P0CF74	50.9434	1	High
7.27	High	Low	0.262117	0.371472			20.1868		2	FALSE	FALSE	2	2	12	IsMasterProteinCandidate	192.631	1744	Complement C4-B OS=Homo sapiens OX=9606 GN=C4B PE=1 SV=2	P0C0L5	2.75229	1	High
7.47	Medium	Low	0.269198	0.36969	Carbamyl [K530]		5.87437		1	FALSE	FALSE	1	1	4	IsMasterProteinCandidate	132.975	1163	Isoform 2 of Probable helicase with zinc finger domain OS=Homo sapiens OX=9606 GN=HELZ	P42694-2	1.37575	1	High
7.42	Medium	Low	0.276011	0.36969	Carbamyl [K530]		5.87437		1	FALSE	FALSE	1	1	4	IsMasterProtein	218.833	1942	Probable helicase with zinc finger domain OS=Homo sapiens OX=9606 GN=HELZ PE=1 SV=2	P42694	0.823893	1	High
7.9	High	Low	0.282756	0.359792			9.59047		1	FALSE	FALSE	1	1	4	None	41.26	377	Immunoglobulin heavy constant gamma 3 OS=Homo sapiens OX=9606 GN=IGHG3 PE=1 SV=2	P01860	5.03979	1	High
7.36	High	Low	0.289255	0.359792			9.59047		1	FALSE	FALSE	1	1	4	None	35.918	327	Immunoglobulin heavy constant gamma 4 OS=Homo sapiens OX=9606 GN=IGHG4 PE=1 SV=1	P01861	5.8104	1	High
6.84	High	Low	0.320402	0.333514			20.5409		2	FALSE	FALSE	2	2	10	None	31.657	288	Isoform 2 of Ficolin-3 OS=Homo sapiens OX=9606 GN=FCN3	O75636-2	14.2361	1	High
6.64	Medium	Low	0.331817	0.321607			0		1	FALSE	FALSE	1	1	1	IsMasterProteinCandidate	25.832	237	Isoform 2 of Calcium-activated chloride channel regulator 4 OS=Homo sapiens OX=9606 GN=CLCA4	Q14CN2-2	2.95359	1	High
8.29	High	Low	0.337356	0.319254			28.237		3	FALSE	FALSE	1	3	10	None	11.247	106	Immunoglobulin lambda constant 7 OS=Homo sapiens OX=9606 GN=IGLC7 PE=1 SV=3	A0M8Q6	36.7925	1	High
6.64	Medium	Low	0.342823	0.312761	Carbamyl [K67]		0		1	FALSE	FALSE	1	1	1	IsMasterProtein	118.844	1061	Atrial natriuretic peptide receptor 1 OS=Homo sapiens OX=9606 GN=NPR1 PE=1 SV=1	P16066	1.22526	1	High
8.22	Low	Low	0.348223	0.306142			0		1	FALSE	FALSE	1	1	1	IsMasterProtein	71.323	638	Plasma kallikrein OS=Homo sapiens OX=9606 GN=KLKB1 PE=1 SV=1	P03952	2.82132	1	High
6.1	High	Low	0.353643	0.294081			18.4522		1	TRUE	FALSE	1	1	7	None	45.13	396	Isoform 3 of Serum albumin OS=Homo sapiens OX=9606 GN=ALB	P02768-3	5.30303	1	High
4.56	Low	Low	0.374246	0.280257	Carbamyl [K156]		0		1	FALSE	FALSE	1	1	1	IsMasterProtein	19.701	182	CKLF-like MARVEL transmembrane domain-containing protein 3 OS=Homo sapiens OX=9606 GN=CMTM3 PE=1 SV=1	Q96MX0	14.2857	1	High
6.27	High	Low	0.379165	0.276519			2.41421		1	FALSE	FALSE	1	1	1	None	36.568	340	Immunoglobulin heavy constant alpha 2 OS=Homo sapiens OX=9606 GN=IGHA2 PE=1 SV=4	P01877	2.94118	1	High
6.02	High	Low	0.423714	0.255433			19.1874		5	FALSE	FALSE	5	5	11	None	164.239	1477	(Bos taurus) similar to alpha-2-macroglobulin isoform 1	ENSEMBL:ENSBTAP00000024146	3.45295	1	High
5.27	Medium	Low	0.427628	0.255363	Carbamyl [K569; K571]		2.30665		1	FALSE	FALSE	1	1	1	IsMasterProteinCandidate	246.316	2137	Spectrin beta chain, erythrocytic OS=Homo sapiens OX=9606 GN=SPTB PE=1 SV=5	P11277	1.07628	1	High
6.84	Low	Low	0.431449	0.255217	Carbamyl [K267; K269]		0		1	FALSE	FALSE	1	1	2	IsMasterProtein	96.856	870	Integral membrane protein GPR155 OS=Homo sapiens OX=9606 GN=GPR155 PE=2 SV=2	Q7Z3F1	3.7931	1	High
6.28	High	Low	0.435187	0.254526			28.139		3	TRUE	FALSE	3	3	11	IsMasterProtein	69.321	609	Serum albumin OS=Homo sapiens GN=ALB PE=1 SV=2	P02768	9.85222	1	High
8.91	High	Low	0.445988	0.251059			2.70448		1	FALSE	FALSE	1	1	1	IsMasterProteinCandidate	13.349	119	VH coding region (Fragment) OS=Mus musculus PE=4 SV=1	A2NU20	15.9664	1	High
7.93	High	Low	0.44943	0.251059			2.70448		1	FALSE	FALSE	1	1	1	IsMasterProteinCandidate	13.871	123	Ig heavy chain V region HPCG8 OS=Mus musculus PE=1 SV=1	P01792	15.4472	1	High
6.62	High	Low	0.452796	0.251059			2.70448		1	FALSE	FALSE	1	1	1	IsMasterProteinCandidate	13.8	123	Ig heavy chain V region HPCG13 OS=Mus musculus PE=1 SV=1	P01793	15.4472	1	High
8.79	High	Low	0.456086	0.251059			2.70448		1	FALSE	FALSE	1	1	1	IsMasterProteinCandidate	13.618	122	Ig heavy chain V region M603 OS=Mus musculus PE=1 SV=1	P01789	15.5738	1	High
5.62	Medium	Low	0.465689	0.244043			0		1	FALSE	FALSE	1	1	1	IsMasterProteinCandidate	78.127	685	Isoform 5 of cGMP-dependent 3',5'-cyclic phosphodiesterase OS=Homo sapiens OX=9606 GN=PDE2A	O00408-5	1.75182	1	High
5.44	Medium	Low	0.468777	0.244043			0		1	FALSE	FALSE	1	1	1	IsMasterProteinCandidate	105.079	934	Isoform PDE2A2 of cGMP-dependent 3',5'-cyclic phosphodiesterase OS=Homo sapiens OX=9606 GN=PDE2A	O00408-3	1.2848	1	High
5.53	Medium	Low	0.4718	0.244043			0		1	FALSE	FALSE	1	1	1	IsMasterProteinCandidate	104.888	932	Isoform PDE2A4 of cGMP-dependent 3',5'-cyclic phosphodiesterase OS=Homo sapiens OX=9606 GN=PDE2A	O00408-4	1.28755	1	High
5.41	Medium	Low	0.47476	0.244043			0		1	FALSE	FALSE	1	1	1	IsMasterProtein	105.649	941	cGMP-dependent 3',5'-cyclic phosphodiesterase OS=Homo sapiens OX=9606 GN=PDE2A PE=1 SV=1	O00408	1.27524	1	High
5.39	Medium	Low	0.477659	0.244043			0		1	FALSE	FALSE	1	1	1	IsMasterProteinCandidate	103.412	920	Isoform PDE2A1 of cGMP-dependent 3',5'-cyclic phosphodiesterase OS=Homo sapiens OX=9606 GN=PDE2A	O00408-2	1.30435	1	High
5.55	Medium	Low	0.480554	0.238602	Carbamyl [K355]		0		1	FALSE	FALSE	1	1	1	IsMasterProteinCandidate	59.695	532	Isoform 2 of Leukotriene A-4 hydrolase OS=Homo sapiens OX=9606 GN=LTA4H	P09960-2	3.00752	1	High
6.18	Medium	Low	0.483391	0.238602	Carbamyl [K355]		0		1	FALSE	FALSE	1	1	1	IsMasterProtein	69.241	611	Leukotriene A-4 hydrolase OS=Homo sapiens OX=9606 GN=LTA4H PE=1 SV=2	P09960	2.61866	1	High
6.7	Medium	Low	0.486171	0.238602	Carbamyl [K331]		0		1	FALSE	FALSE	1	1	1	IsMasterProteinCandidate	66.809	587	Isoform 4 of Leukotriene A-4 hydrolase OS=Homo sapiens OX=9606 GN=LTA4H	P09960-4	2.72572	1	High
6.06	Medium	Low	0.488896	0.238602	Carbamyl [K331]		0		1	FALSE	FALSE	1	1	1	IsMasterProteinCandidate	57.263	508	Isoform 3 of Leukotriene A-4 hydrolase OS=Homo sapiens OX=9606 GN=LTA4H	P09960-3	3.14961	1	High
6.54	Unknown	Low	0.509237	0.23344			2.02603		1	FALSE	FALSE	1	1	1	IsMasterProteinCandidate	58.104	530	Isoform 4 of Glycerol kinase OS=Homo sapiens OX=9606 GN=GK	P32189-4	1.32075	0	Not Found
6.32	Unknown	Low	0.511577	0.23344			2.02603		1	FALSE	FALSE	1	1	1	IsMasterProteinCandidate	60.554	553	Isoform 2 of Glycerol kinase OS=Homo sapiens OX=9606 GN=GK	P32189-2	1.26582	0	Not Found
6.54	Unknown	Low	0.513874	0.23344			2.02603		1	FALSE	FALSE	1	1	1	IsMasterProtein	61.205	559	Glycerol kinase OS=Homo sapiens OX=9606 GN=GK PE=1 SV=3	P32189	1.25224	0	Not Found
6.32	Unknown	Low	0.51613	0.23344			2.02603		1	FALSE	FALSE	1	1	1	IsMasterProteinCandidate	57.452	524	Isoform 1 of Glycerol kinase OS=Homo sapiens OX=9606 GN=GK	P32189-1	1.33588	0	Not Found
6.39	Unknown	Low	0.518346	0.23344			2.02603		1	FALSE	FALSE	1	1	1	IsMasterProteinCandidate	60.559	553	Glycerol kinase 3 OS=Homo sapiens OX=9606 GN=GK3P PE=2 SV=2	Q14409	1.26582	0	Not Found
8.09	Low	Low	0.520533	0.232287	Carbamyl [K1382]		0		1	FALSE	FALSE	1	1	2	IsMasterProtein	171.382	1576	Disco-interacting protein 2 homolog B OS=Homo sapiens OX=9606 GN=DIP2B PE=1 SV=3	Q9P265	0.951777	1	High
7.25	Unknown	Low	0.52898	0.229347		49.8381		1		FALSE	FALSE	1	1	1	IsMasterProtein	37.151	338	Endonuclease V OS=Mus musculus GN=Endov PE=1 SV=2	Q8C9A2	3.25444	0	Not Found
7.99	Unknown	Low	0.531011	0.229347		49.8381		1		FALSE	FALSE	1	1	1	IsMasterProteinCandidate	29.545	271	Endonuclease V (Fragment) OS=Mus musculus GN=Endov PE=4 SV=1	F6XV41	4.05904	0	Not Found
9.07	Unknown	Low	0.533008	0.229347		49.8381		1		FALSE	FALSE	1	1	1	IsMasterProteinCandidate	22.05	200	Endonuclease V OS=Mus musculus GN=Endov PE=4 SV=1	F8WJ25	5.5	0	Not Found
5.47	Medium	Low	0.534983	0.228027			0		1	FALSE	FALSE	1	1	1	IsMasterProtein	101.219	919	Calcium-activated chloride channel regulator 4 OS=Homo sapiens OX=9606 GN=CLCA4 PE=1 SV=2	Q14CN2	0.761697	1	High
5.24	Medium	Low	0.536933	0.227123		43.87		1		FALSE	FALSE	1	1	1	IsMasterProteinCandidate	8.453	73	Protein Zfp943 OS=Mus musculus GN=Zfp943 PE=4 SV=1	D3YYH7	16.4384	1	Medium
7.71	Low	Low	0.544599	0.216265			2.78		1	FALSE	FALSE	1	1	1	IsMasterProtein	74.634	683	Transforming growth factor-beta-induced protein ig-h3 OS=Homo sapiens OX=9606 GN=TGFBI PE=1 SV=1	Q15582	2.92826	1	High
7.09	Low	Low	0.548384	0.212839			0		1	FALSE	FALSE	1	1	1	IsMasterProtein	251.301	2202	Activating signal cointegrator 1 complex subunit 3 OS=Homo sapiens OX=9606 GN=ASCC3 PE=1 SV=3	Q8N3C0	0.726612	1	High
8	Low	Low	0.553865	0.211809			0		1	FALSE	FALSE	1	1	1	IsMasterProtein	62.79	579	Glypican-2 OS=Homo sapiens OX=9606 GN=GPC2 PE=2 SV=1	Q8N158	3.62694	1	High
5.99	High	Low	0.570616	0.208072			111.834		28	FALSE	FALSE	28	28	45	IsMasterProteinCandidate	249.246	2265	Isoform 14 of Fibronectin OS=Homo sapiens OX=9606 GN=FN1	P02751-14	19.5585	1	High
5.59	High	Low	0.572175	0.208072			105.698		27	FALSE	FALSE	27	27	40	None	262.242	2386	Isoform 11 of Fibronectin OS=Homo sapiens OX=9606 GN=FN1	P02751-11	17.8541	1	High
5.73	High	Low	0.573712	0.208072			111.834		28	FALSE	FALSE	28	28	45	IsMasterProteinCandidate	259.053	2355	Isoform 3 of Fibronectin OS=Homo sapiens OX=9606 GN=FN1	P02751-3	18.811	1	High
5.69	High	Low	0.575227	0.208072			111.834		28	FALSE	FALSE	28	28	45	IsMasterProteinCandidate	240.358	2184	Isoform 6 of Fibronectin OS=Homo sapiens OX=9606 GN=FN1	P02751-6	20.2839	1	High
7.14	High	Low	0.576721	0.208072			17.8229		5	FALSE	FALSE	5	5	5	None	73.635	657	Isoform 16 of Fibronectin OS=Homo sapiens OX=9606 GN=FN1	P02751-16	13.242	1	High
7.03	High	Low	0.578195	0.208072			17.8229		5	FALSE	FALSE	5	5	5	None	71.924	642	Isoform 2 of Fibronectin OS=Homo sapiens OX=9606 GN=FN1	P02751-2	13.5514	1	High
5.62	High	Low	0.579649	0.208072			111.834		28	FALSE	FALSE	28	28	45	IsMasterProteinCandidate	249.166	2267	Isoform 13 of Fibronectin OS=Homo sapiens OX=9606 GN=FN1	P02751-13	19.5412	1	High
5.8	High	Low	0.581084	0.208072			111.834		28	FALSE	FALSE	28	28	45	IsMasterProteinCandidate	256.341	2330	Isoform 17 of Fibronectin OS=Homo sapiens OX=9606 GN=FN1	P02751-17	19.0129	1	High
5.88	High	Low	0.582499	0.208072			111.834		28	FALSE	FALSE	28	28	45	IsMasterProteinCandidate	239.476	2176	Isoform 10 of Fibronectin OS=Homo sapiens OX=9606 GN=FN1	P02751-10	20.3585	1	High
5.74	High	Low	0.583895	0.208072			95.6631		26	FALSE	FALSE	26	26	39	None	243.182	2211	Isoform 5 of Fibronectin OS=Homo sapiens OX=9606 GN=FN1	P02751-5	19.0864	1	High
6.06	High	Low	0.585273	0.208072			111.834		28	FALSE	FALSE	28	28	45	IsMasterProteinCandidate	246.533	2240	Isoform 9 of Fibronectin OS=Homo sapiens OX=9606 GN=FN1	P02751-9	19.7768	1	High
5.53	High	Low	0.586632	0.208072			111.834		28	FALSE	FALSE	28	28	45	IsMasterProteinCandidate	268.743	2446	Isoform 7 of Fibronectin OS=Homo sapiens OX=9606 GN=FN1	P02751-7	18.1112	1	High
5.68	High	Low	0.587974	0.208072			95.6631		26	FALSE	FALSE	26	26	39	None	222.837	2031	Isoform 4 of Fibronectin OS=Homo sapiens OX=9606 GN=FN1	P02751-4	20.7779	1	High
5.5	High	Low	0.589298	0.208072			111.834		28	FALSE	FALSE	28	28	45	IsMasterProtein	272.15	2477	Isoform 15 of Fibronectin OS=Homo sapiens OX=9606 GN=FN1	P02751-15	17.8845	1	High
5.71	High	Low	0.590606	0.208072			111.834		28	FALSE	FALSE	28	28	45	IsMasterProteinCandidate	262.46	2386	Fibronectin OS=Homo sapiens OX=9606 GN=FN1 PE=1 SV=4	P02751	18.5666	1	High
6.18	High	Low	0.591896	0.208072			102.3		26	FALSE	FALSE	26	26	39	None	221.152	2008	Isoform 12 of Fibronectin OS=Homo sapiens OX=9606 GN=FN1	P02751-12	20.1693	1	High
5.94	High	Low	0.59317	0.208072			111.834		28	FALSE	FALSE	28	28	45	IsMasterProteinCandidate	252.652	2296	Isoform 8 of Fibronectin OS=Homo sapiens OX=9606 GN=FN1	P02751-8	19.2944	1	High
9.45	Low	Low	0.59568	0.206598	Carbamyl [K16]		0		1	FALSE	FALSE	1	1	1	IsMasterProtein	9.471	84	40S ribosomal protein S27-like OS=Mus musculus GN=Rps27l PE=2 SV=3	Q6ZWY3	19.0476	1	High
7.43	Medium	Low	0.606352	0.204168			0		1	FALSE	FALSE	1	1	1	IsMasterProteinCandidate	61.573	566	Isoform 3 of Sodium/glucose cotransporter 5 OS=Homo sapiens OX=9606 GN=SLC5A10	A0PJK1-3	2.65018	1	Medium
8.34	Medium	Low	0.607473	0.204168			0		1	FALSE	FALSE	1	1	1	IsMasterProteinCandidate	60.538	560	Isoform 5 of Sodium/glucose cotransporter 5 OS=Homo sapiens OX=9606 GN=SLC5A10	A0PJK1-5	2.67857	1	Medium
7.64	Medium	Low	0.608581	0.204168			0		1	FALSE	FALSE	1	1	1	IsMasterProtein	66.136	612	Isoform 4 of Sodium/glucose cotransporter 5 OS=Homo sapiens OX=9606 GN=SLC5A10	A0PJK1-4	2.45098	1	Medium
7.61	Medium	Low	0.609676	0.204168			0		1	FALSE	FALSE	1	1	1	IsMasterProteinCandidate	64.3	596	Sodium/glucose cotransporter 5 OS=Homo sapiens OX=9606 GN=SLC5A10 PE=1 SV=2	A0PJK1	2.51678	1	Medium
7.62	Medium	Low	0.610758	0.204168			0		1	FALSE	FALSE	1	1	1	IsMasterProteinCandidate	61.576	569	Isoform 2 of Sodium/glucose cotransporter 5 OS=Homo sapiens OX=9606 GN=SLC5A10	A0PJK1-2	2.6362	1	Medium
8.02	Low	Low	0.611834	0.203036			0		1	FALSE	FALSE	1	1	1	IsMasterProtein	46.501	412	Argininosuccinate synthase OS=Homo sapiens OX=9606 GN=ASS1 PE=1 SV=2	P00966	1.69903	1	Medium
8.5	Low	Low	0.620364	0.189172			2.12633		1	FALSE	FALSE	1	1	1	IsMasterProtein	32.158	285	Complex I assembly factor TIMMDC1, mitochondrial OS=Homo sapiens OX=9606 GN=TIMMDC1 PE=1 SV=2	Q9NPL8	7.7193	1	High
8	Low	Low	0.624639	0.17981			7.23541		1	TRUE	FALSE	1	1	5	IsMasterProteinCandidate	65.393	639	Keratin, type II cytoskeletal 2 epidermal OS=Homo sapiens GN=KRT2 PE=1 SV=2	P35908	2.9734	1	High
5.35	Medium	Low	0.625693	0.179448	Carbamyl [K569; K571]		2.30665		1	FALSE	FALSE	1	1	1	IsMasterProteinCandidate	242.652	2106	Isoform 3 of Spectrin beta chain, erythrocytic OS=Homo sapiens OX=9606 GN=SPTB	P11277-3	1.09212	1	High
5.39	Medium	Low	0.626735	0.179448	Carbamyl [K569; K571]		2.30665		1	FALSE	FALSE	1	1	1	IsMasterProtein	267.661	2328	Isoform 2 of Spectrin beta chain, erythrocytic OS=Homo sapiens OX=9606 GN=SPTB	P11277-2	0.987973	1	High
5.21	Medium	Low	0.62778	0.176826			0		1	FALSE	FALSE	1	1	1	IsMasterProteinCandidate	480.716	4365	Isoform 3 of E3 ubiquitin-protein ligase HUWE1 OS=Homo sapiens OX=9606 GN=HUWE1	Q7Z6Z7-3	0.343643	1	High
5.22	Medium	Low	0.628813	0.176826			0		1	FALSE	FALSE	1	1	1	IsMasterProtein	481.589	4374	E3 ubiquitin-protein ligase HUWE1 OS=Homo sapiens OX=9606 GN=HUWE1 PE=1 SV=3	Q7Z6Z7	0.342936	1	High
5.24	Medium	Low	0.629836	0.176826			0		1	FALSE	FALSE	1	1	1	IsMasterProteinCandidate	479.897	4358	Isoform 2 of E3 ubiquitin-protein ligase HUWE1 OS=Homo sapiens OX=9606 GN=HUWE1	Q7Z6Z7-2	0.344195	1	High
6.06	High	Low	0.63085	0.176513			2.70448		1	FALSE	FALSE	1	1	1	IsMasterProteinCandidate	13.887	123	Ig heavy chain V region HPCM6 OS=Mus musculus PE=1 SV=1	P01791	15.4472	1	High
7.93	High	Low	0.631854	0.176513			2.70448		1	FALSE	FALSE	1	1	1	IsMasterProteinCandidate	13.644	122	Ig heavy chain V region M511 OS=Mus musculus PE=1 SV=1	P01790	15.5738	1	High
6.62	High	Low	0.632846	0.176513			2.70448		1	FALSE	FALSE	1	1	1	IsMasterProtein	13.769	123	Ig heavy chain V regions TEPC 15/S107/HPCM1/HPCM2/HPCM3 OS=Mus musculus PE=1 SV=1	P01787	15.4472	1	High
6.62	High	Low	0.633829	0.176513			2.70448		1	FALSE	FALSE	1	1	1	IsMasterProteinCandidate	13.796	123	Ig heavy chain V region H8 OS=Mus musculus PE=1 SV=1	P01788	15.4472	1	High
6.62	High	Low	0.634803	0.176291			2.70448		1	FALSE	FALSE	1	1	1	IsMasterProteinCandidate	13.799	123	Ig heavy chain V region HPCG14 OS=Mus musculus PE=1 SV=1	P01794	15.4472	1	High
8.25	Medium	Low	0.636724	0.175703			2.12882		1	FALSE	FALSE	1	1	1	IsMasterProteinCandidate	41.959	381	Isoform 2 of Keratin, type II cytoskeletal 73 OS=Homo sapiens OX=9606 GN=KRT73	Q86Y46-2	3.14961	1	High
6.61	Medium	Low	0.637671	0.175703			2.12882		1	FALSE	FALSE	1	1	1	IsMasterProteinCandidate	57.256	523	Keratin, type II cytoskeletal 71 OS=Homo sapiens OX=9606 GN=KRT71 PE=1 SV=3	Q3SY84	2.29446	1	High
6.48	Low	Low	0.640478	0.173664	Acetyl [N-Term]		0		1	FALSE	FALSE	1	1	1	IsMasterProtein	55.264	507	Zinc transporter 1 OS=Homo sapiens OX=9606 GN=SLC30A1 PE=1 SV=3	Q9Y6M5	1.57791	1	High
8.98	Low	Low	0.647674	0.169359			0		1	FALSE	FALSE	1	1	1	IsMasterProteinCandidate	34.629	308	Isoform 2 of GTP-binding protein 10 OS=Homo sapiens OX=9606 GN=GTPBP10	A4D1E9-2	4.54545	1	High
9.03	Low	Low	0.648545	0.169359			0		1	FALSE	FALSE	1	1	1	IsMasterProtein	42.906	387	GTP-binding protein 10 OS=Homo sapiens OX=9606 GN=GTPBP10 PE=1 SV=1	A4D1E9	3.61757	1	High
7.17	High	Low	0.649409	0.16928			4.58828		2	FALSE	FALSE	2	2	4	None	66.971	615	Fibrinogen alpha chain OS=Bos taurus GN=FGA PE=1 SV=5	P02672	1.78862	1	High
9.5	Low	Low	0.654545	0.164749		12.5758		1		FALSE	FALSE	1	1	1	IsMasterProtein	11.733	100	Leucine-rich repeat and coiled-coil domain-containing protein 1 (Fragment) OS=Mus musculus GN=Lrrcc1 PE=4 SV=1	F6QGT9	0	1	Medium
4.82	Medium	Low	0.661097	0.158738		43.87		1		FALSE	FALSE	1	1	1	IsMasterProteinCandidate	6.968	60	Protein Zfp943 OS=Mus musculus GN=Zfp943 PE=4 SV=1	G3UXL1	20	1	Medium
8.9	Medium	Low	0.661895	0.158738		43.87		1		FALSE	FALSE	1	1	1	IsMasterProtein	59.301	507	Protein Zfp943 OS=Mus musculus GN=Zfp943 PE=2 SV=1	Q6NZP4	2.36686	1	Medium
8.47	Low	Low	0.668248	0.149249			0		1	FALSE	FALSE	1	1	2	IsMasterProteinCandidate	129.1	1189	Isoform 1 of Death-inducer obliterator 1 OS=Homo sapiens OX=9606 GN=DIDO1	Q9BTC0-1	1.26156	1	High
6.43	Low	Low	0.674305	0.148013			0		1	FALSE	FALSE	1	1	1	IsMasterProtein	41.498	375	TATA box-binding protein-like protein 2 OS=Homo sapiens OX=9606 GN=TBPL2 PE=2 SV=1	Q6SJ96	1.6	1	High
9.07	Low	Low	0.724123	0.144063	Carbamyl [K16]		0		1	FALSE	FALSE	1	1	1	IsMasterProteinCandidate	61.021	560	Isoform 2 of Transcription factor COE1 OS=Homo sapiens OX=9606 GN=EBF1	Q9UH73-2	1.07143	1	High
8.76	Low	Low	0.724516	0.144063	Carbamyl [K16]		0		1	FALSE	FALSE	1	1	1	IsMasterProtein	64.423	591	Transcription factor COE1 OS=Homo sapiens OX=9606 GN=EBF1 PE=1 SV=2	Q9UH73	1.01523	1	High
6.2	Low	Low	0.724908	0.143881	Carbamyl [K326]		0		1	FALSE	FALSE	1	1	1	IsMasterProteinCandidate	84.794	743	Isoform 2 of GC-rich sequence DNA-binding factor 2 OS=Homo sapiens OX=9606 GN=GCFC2	P16383-2	3.23015	1	High
5.99	Low	Low	0.725297	0.143881	Carbamyl [K364]		0		1	FALSE	FALSE	1	1	1	IsMasterProtein	89.329	781	GC-rich sequence DNA-binding factor 2 OS=Homo sapiens OX=9606 GN=GCFC2 PE=1 SV=2	P16383	3.07298	1	High
6.64	Low	Low	0.725686	0.143297			0		1	FALSE	FALSE	1	1	1	IsMasterProtein	170.407	1499	Rho GTPase-activating protein 35 OS=Homo sapiens OX=9606 GN=ARHGAP35 PE=1 SV=3	Q9NRY4	1.26751	1	Medium
5.78	Low	Low	0.726074	0.1428			0		1	FALSE	FALSE	1	1	1	IsMasterProtein	253.777	1943	Trichohyalin OS=Homo sapiens OX=9606 GN=TCHH PE=1 SV=2	Q07283	0.772002	1	Medium
8.84	Medium	Low	0.72646	0.142674			0		1	FALSE	FALSE	1	1	1	IsMasterProtein	157.24	1506	Isoform 3 of Nuclear pore complex protein Nup153 OS=Homo sapiens OX=9606 GN=NUP153	P49790-3	1.46082	1	Medium
8.73	Medium	Low	0.726844	0.142674			0		1	FALSE	FALSE	1	1	1	IsMasterProteinCandidate	153.843	1475	Nuclear pore complex protein Nup153 OS=Homo sapiens OX=9606 GN=NUP153 PE=1 SV=2	P49790	1.49153	1	Medium
8.82	Medium	Low	0.727225	0.142674			0		1	FALSE	FALSE	1	1	1	IsMasterProteinCandidate	149.304	1433	Isoform 2 of Nuclear pore complex protein Nup153 OS=Homo sapiens OX=9606 GN=NUP153	P49790-2	1.53524	1	Medium
6.93	Low	Low	0.728742	0.140554		49.8381		1		FALSE	FALSE	1	1	1	IsMasterProtein	118.198	1033	NACHT, LRR and PYD domains-containing protein 3 OS=Mus musculus GN=Nlrp3 PE=1 SV=1	Q8R4B8	1.06486	1	High
6.99	Low	Low	0.729119	0.140554		49.8381		1		FALSE	FALSE	1	1	1	IsMasterProteinCandidate	118.226	1033	NLR family pyrin domain containing 3 OS=Mus musculus GN=Nlrp3 PE=2 SV=1	T1W2H6	1.06486	1	High
6.8	Low	Low	0.72987	0.13923			0		1	TRUE	FALSE	1	1	1	IsMasterProtein	14.849	133	Fatty acid-binding protein, heart OS=Homo sapiens OX=9606 GN=FABP3 PE=1 SV=4	P05413	15.0376	1	Medium
6.8	Low	Low	0.730244	0.13923			0		1	TRUE	FALSE	1	1	1	IsMasterProteinCandidate	14.718	132	Fatty acid-binding protein, heart OS=Homo sapiens GN=FABP3 PE=1 SV=4	P05413	15.1515	1	Medium
8.09	Medium	Low	0.732634	0.118901			2.12882		1	FALSE	FALSE	1	1	1	IsMasterProteinCandidate	58.875	539	Keratin, type II cytoskeletal 73 OS=Mus musculus GN=Krt73 PE=1 SV=1	Q6NXH9	2.22635	1	High
7.23	Medium	Low	0.733051	0.118533			2.12882		1	FALSE	FALSE	1	1	1	IsMasterProtein	58.887	540	Keratin, type II cytoskeletal 73 OS=Homo sapiens OX=9606 GN=KRT73 PE=1 SV=1	Q86Y46	2.22222	1	High
9.72	Low	Low	0.735117	0.116626			1.59409		1	FALSE	FALSE	1	1	1	IsMasterProtein	34.341	297	60S ribosomal protein L5 OS=Homo sapiens OX=9606 GN=RPL5 PE=1 SV=3	P46777	2.0202	1	High
8	Low	Low	0.735526	0.116398			7.23541		1	TRUE	FALSE	1	1	5	IsMasterProtein	65.825	645	Keratin, type II cytoskeletal 2 epidermal OS=Homo sapiens GN=KRT2 PE=1 SV=2	P35908	2.94574	1	High
6.42	Low	Low	0.73719	0.111334		58.1559		1		FALSE	FALSE	1	1	1	IsMasterProtein	75.922	671	Kinesin-like protein (Fragment) OS=Mus musculus GN=Kif2a PE=1 SV=1	F8VQ42	1.04322	1	Medium
7.2	High	Low	0.742199	0.102153			26.8281		1	FALSE	FALSE	1	1	8	None	53.464	487	Complement C1r subcomponent-like protein OS=Homo sapiens OX=9606 GN=C1RL PE=1 SV=2	Q9NZP8	4.31211	1	High
7.88	Low	Low	0.743019	0.101485			0		1	FALSE	FALSE	1	1	2	IsMasterProtein	243.723	2240	Death-inducer obliterator 1 OS=Homo sapiens OX=9606 GN=DIDO1 PE=1 SV=5	Q9BTC0	0.669643	1	High
9.07	Low	Low	0.744643	0.100012			0		1	FALSE	FALSE	1	1	1	IsMasterProtein	12.743	115	IgA heavy chain variable region (Fragment) OS=Mus musculus PE=2 SV=1	K7TDL3	17.3913	1	High
7.14	Low	Low	0.761709	0.0966919	Carbamyl [K385]		0		1	FALSE	FALSE	1	1	1	IsMasterProtein	65.483	576	MAGUK p55 subfamily member 7 OS=Homo sapiens OX=9606 GN=MPP7 PE=1 SV=1	Q5T2T1	2.77778	1	High
8.88	Low	Low	0.762036	0.0966919	Carbamyl [K260]		0		1	FALSE	FALSE	1	1	1	IsMasterProteinCandidate	42.369	374	Isoform 2 of MAGUK p55 subfamily member 7 OS=Homo sapiens OX=9606 GN=MPP7	Q5T2T1-2	4.27807	1	High
8.53	Low	Low	0.762363	0.0958784			0		1	FALSE	FALSE	1	1	1	IsMasterProtein	88.217	777	Myotubularin-related protein 10 OS=Homo sapiens OX=9606 GN=MTMR10 PE=1 SV=3	Q9NXD2	2.9601	1	Medium
7.31	Low	Low	0.762696	0.0926521			0		1	FALSE	FALSE	1	1	1	IsMasterProtein	100.251	894	Mdm2-binding protein OS=Mus musculus GN=Mtbp PE=1 SV=1	Q8BJS8	1.78971	1	High
8.38	Low	Low	0.767215	0.0657086			0		1	FALSE	FALSE	1	1	1	IsMasterProtein	117.75	1032	MORC family CW-type zinc finger protein 2 OS=Homo sapiens OX=9606 GN=MORC2 PE=1 SV=2	Q9Y6X9	0.581395	1	High
6.49	Low	Low	0.771592	0.0632125			0		1	FALSE	FALSE	1	1	1	IsMasterProtein	480.113	4377	Ankyrin-3 OS=Homo sapiens OX=9606 GN=ANK3 PE=1 SV=3	Q12955	0.479781	1	Medium
5.25	Low	Low	0.772776	0.0457817			2.2904		1	FALSE	FALSE	1	1	1	IsMasterProteinCandidate	376.957	3270	Isoform 7 of Nesprin-2 OS=Homo sapiens OX=9606 GN=SYNE2	Q8WXH0-7	0.672783	1	High
8.12	Low	Low	0.776289	0.0425066			2.93001		2	TRUE	FALSE	2	2	3	IsMasterProteinCandidate	65.847	643	Keratin, type II cytoskeletal 1 OS=Homo sapiens GN=KRT1 PE=1 SV=6	P04264	2.64386	1	High
8.12	Low	Low	0.776673	0.0425066			2.93001		2	TRUE	FALSE	2	2	3	IsMasterProtein	65.999	644	Keratin, type II cytoskeletal 1 OS=Homo sapiens GN=KRT1 PE=1 SV=6	P04264	2.63975	1	High
7.44	Low	Low	0.77708	0.0307084	Carbamyl [K467]		0		1	FALSE	FALSE	1	1	2	IsMasterProteinCandidate	297.287	2610	Isoform 3 of Serine/threonine-protein kinase ATR OS=Homo sapiens OX=9606 GN=ATR	Q13535-3	0.804598	1	High
7.43	Low	Low	0.777486	0.0307084	Carbamyl [K467]		0		1	FALSE	FALSE	1	1	2	IsMasterProtein	301.172	2644	Serine/threonine-protein kinase ATR OS=Homo sapiens OX=9606 GN=ATR PE=1 SV=3	Q13535	0.794251	1	High
8.84	High	Low	0.779913	0.023494			2.70448		1	FALSE	FALSE	1	1	1	IsMasterProteinCandidate	12.967	117	Ig heavy chain V region MOPC 47A OS=Mus musculus PE=1 SV=1	P01786	16.2393	1	High
8.51	Unknown	Low	0.781607	0.0118129			0		1	FALSE	FALSE	1	1	1	IsMasterProtein	186.905	1709	Acrosomal protein KIAA1210 OS=Homo sapiens OX=9606 GN=KIAA1210 PE=2 SV=3	Q9ULL0	0.351083	0	Not Found
6.84	Low	Low	0.782039	0.00848262			2.17798		1	FALSE	FALSE	1	1	5	IsMasterProtein	187.135	1661	Complement C3 OS=Bos taurus GN=C3 PE=1 SV=2	Q2UVX4	1.3245	1	High
5.36	Low	Low	0.783784	0.00220736			2.2904		1	FALSE	FALSE	1	1	1	IsMasterProteinCandidate	795.944	6885	Nesprin-2 OS=Homo sapiens OX=9606 GN=SYNE2 PE=1 SV=3	Q8WXH0	0.319535	1	High
5.36	Low	Low	0.784221	0.00220736			2.2904		1	FALSE	FALSE	1	1	1	IsMasterProtein	798.362	6907	Isoform 2 of Nesprin-2 OS=Homo sapiens OX=9606 GN=SYNE2	Q8WXH0-2	0.318517	1	High

## Sheet: AC1
calc. pI	FidoCT Group Confidence	FidoCT Confidence	FidoCT q-value	FidoCT Probability	Modifications	Score MS Amanda	Score Sequest HT	# Peptides MS Amanda	# Peptides Sequest HT	Contaminant	Checked	# Unique Peptides	# Peptides	# PSMs	Master	MW [kDa]	# AAs	Description	Accession	Coverage	# Protein Groups	Found in Samples: [S1] F1: Sample
5.8	High	Low	0.54151	0.43099	Carbamyl [K1497]		0		1	FALSE	FALSE	1	1	40	IsMasterProteinCandidate	226.147	2000	Sodium channel protein type 3 subunit alpha OS=Homo sapiens OX=9606 GN=SCN3A PE=1 SV=2	Q9NY46	0.3	1	High
5.1	High	Low	0.578749	0.366526	Carbamyl [K1324]		0		1	FALSE	FALSE	1	1	40	IsMasterProteinCandidate	207.925	1836	Sodium channel protein type 4 subunit alpha OS=Homo sapiens OX=9606 GN=SCN4A PE=1 SV=4	P35499	0.326797	1	High
6.62	Medium	Low	0.529092	0.452871			0		1	FALSE	FALSE	1	1	2	IsMasterProtein	56.015	498	PHD finger protein 10 OS=Homo sapiens OX=9606 GN=PHF10 PE=1 SV=3	Q8WUB8	2.00803	1	Medium
8.09	High	Low	0.586968	0.331811	Carbamyl [K1299]		0		1	FALSE	FALSE	1	1	40	IsMasterProteinCandidate	200.283	1753	Isoform 3 of Sodium channel protein type 11 subunit alpha OS=Homo sapiens OX=9606 GN=SCN11A	Q9UI33-3	0.34227	1	High
9.83	Medium	Low	0.524597	0.462241	Carbamyl [K1043]		0		1	FALSE	FALSE	1	1	5	IsMasterProteinCandidate	110.255	1048	Histone deacetylase complex subunit SAP130 OS=Homo sapiens OX=9606 GN=SAP130 PE=1 SV=1	Q9H0E3	0.572519	1	High
5.68	Medium	Low	0.597177	0.283943			0		1	FALSE	FALSE	1	1	1	IsMasterProtein	159.732	1392	Isoform 2 of Kinesin-like protein KIF16B OS=Homo sapiens OX=9606 GN=KIF16B	Q96L93-2	0.79023	1	High
5.66	High	Low	0.571594	0.395457	Carbamyl [K1445]		0		1	FALSE	FALSE	1	1	40	IsMasterProteinCandidate	221.135	1962	Isoform 5 of Sodium channel protein type 5 subunit alpha OS=Homo sapiens OX=9606 GN=SCN5A	Q14524-5	0.30581	1	High
7.99	High	Low	0.587797	0.331811	Carbamyl [K1337]		0		1	FALSE	FALSE	1	1	40	IsMasterProteinCandidate	204.788	1791	Sodium channel protein type 11 subunit alpha OS=Homo sapiens OX=9606 GN=SCN11A PE=1 SV=2	Q9UI33	0.335008	1	High
9.63	Medium	Low	0.520836	0.462241	Carbamyl [K608]		0		1	FALSE	FALSE	1	1	5	IsMasterProteinCandidate	65.648	613	Isoform 2 of Histone deacetylase complex subunit SAP130 OS=Homo sapiens OX=9606 GN=SAP130	Q9H0E3-2	0.978793	1	High
5.81	High	Low	0.565699	0.397927	Carbamyl [K1512]		0		1	FALSE	FALSE	1	1	40	IsMasterProteinCandidate	228.823	2009	Sodium channel protein type 1 subunit alpha OS=Homo sapiens OX=9606 GN=SCN1A PE=1 SV=2	P35498	0.298656	1	High
6.93	High	Low	0.580026	0.365677	Carbamyl [K1486]		0		1	FALSE	FALSE	1	1	40	IsMasterProteinCandidate	226.226	1988	Sodium channel protein type 9 subunit alpha OS=Homo sapiens OX=9606 GN=SCN9A PE=1 SV=3	Q15858	0.301811	1	High
6.09	Medium	Low	0.594914	0.284024			0		1	FALSE	FALSE	1	1	1	IsMasterProteinCandidate	147.307	1276	Isoform 5 of Kinesin-like protein KIF16B OS=Homo sapiens OX=9606 GN=KIF16B	Q96L93-6	0.862069	1	High
11.59	Low	Low	0.527452	0.458065	Carbamyl [K16]		0		1	FALSE	FALSE	1	1	5	IsMasterProtein	12.246	105	60S ribosomal protein L36 OS=Homo sapiens OX=9606 GN=RPL36 PE=1 SV=3	Q9Y3U8	5.71429	1	High
5.92	High	Low	0.566891	0.397927	Carbamyl [K1484]		0		1	FALSE	FALSE	1	1	40	IsMasterProteinCandidate	226.027	1981	Isoform 3 of Sodium channel protein type 1 subunit alpha OS=Homo sapiens OX=9606 GN=SCN1A	P35498-3	0.302877	1	High
6	Medium	Low	0.596056	0.284024			0		1	FALSE	FALSE	1	1	1	IsMasterProteinCandidate	148.12	1287	Isoform 3 of Kinesin-like protein KIF16B OS=Homo sapiens OX=9606 GN=KIF16B	Q96L93-4	0.854701	1	High
8.38	High	Low	0.588609	0.331811	Carbamyl [K1337]		0		1	FALSE	FALSE	1	1	40	IsMasterProteinCandidate	165.604	1444	Isoform 2 of Sodium channel protein type 11 subunit alpha OS=Homo sapiens OX=9606 GN=SCN11A	Q9UI33-2	0.415512	1	High
9.48	Low	Low	0.498872	0.501128		391.462	0	1	1	FALSE	FALSE	1	1	35	IsMasterProtein	14.99	129	Isoform 3 of Leiomodin-2 OS=Homo sapiens OX=9606 GN=LMOD2	Q6P5Q4-3	4.65116	1	High
4.06	Low	Low	0.508256	0.482361			0		1	FALSE	FALSE	1	1	16	IsMasterProtein	28.77	251	Acidic leucine-rich nuclear phosphoprotein 32 family member B OS=Homo sapiens OX=9606 GN=ANP32B PE=1 SV=1	Q92688	3.58566	1	High
7.11	Medium	Low	0.516811	0.477485			0		1	FALSE	FALSE	1	1	2	IsMasterProteinCandidate	40.953	382	Isoform 3 of Fibulin-7 OS=Homo sapiens OX=9606 GN=FBLN7	Q53RD9-3	1.83246	1	High
5.76	High	Low	0.536927	0.43099	Carbamyl [K1497]		0		1	FALSE	FALSE	1	1	40	IsMasterProteinCandidate	226.175	2000	Isoform 3 of Sodium channel protein type 3 subunit alpha OS=Homo sapiens OX=9606 GN=SCN3A	Q9NY46-3	0.3	1	High
6.86	High	Low	0.579395	0.365677	Carbamyl [K1486]		0		1	FALSE	FALSE	1	1	40	IsMasterProteinCandidate	226.213	1988	Isoform 2 of Sodium channel protein type 9 subunit alpha OS=Homo sapiens OX=9606 GN=SCN9A	Q15858-2	0.301811	1	High
6.24	High	Low	0.569059	0.397878	Carbamyl [K1504]		0		1	FALSE	FALSE	1	1	40	IsMasterProteinCandidate	226.278	1991	Isoform 3 of Sodium channel protein type 8 subunit alpha OS=Homo sapiens OX=9606 GN=SCN8A	Q9UQD0-3	0.301356	1	High
5.53	High	Low	0.571116	0.395457	Carbamyl [K1481]		0		1	FALSE	FALSE	1	1	40	IsMasterProteinCandidate	224.771	1998	Isoform 6 of Sodium channel protein type 5 subunit alpha OS=Homo sapiens OX=9606 GN=SCN5A	Q14524-6	0.3003	1	High
5.49	High	Low	0.570119	0.395457	Carbamyl [K1498]		0		1	FALSE	FALSE	1	1	40	IsMasterProteinCandidate	226.665	2015	Isoform 2 of Sodium channel protein type 5 subunit alpha OS=Homo sapiens OX=9606 GN=SCN5A	Q14524-2	0.297767	1	High
8.69	Low	Low	0.581909	0.359158		13.656		1		FALSE	FALSE	1	1	1	IsMasterProtein	88.179	795	Paraplegin OS=Homo sapiens OX=9606 GN=SPG7 PE=1 SV=2	Q9UQ90	1.38365	1	Low
7.46	Medium	Low	0.532712	0.452686	Carbamyl [K431]		0		1	FALSE	FALSE	1	1	17	IsMasterProtein	69.743	601	Polypeptide N-acetylgalactosaminyltransferase-like 6 OS=Homo sapiens OX=9606 GN=GALNTL6 PE=2 SV=2	Q49A17	1.33111	1	High
5.77	High	Low	0.585295	0.335327	Carbamyl [K1502]		0		1	FALSE	FALSE	1	1	40	IsMasterProteinCandidate	227.826	2005	Isoform 2 of Sodium channel protein type 2 subunit alpha OS=Homo sapiens OX=9606 GN=SCN2A	Q99250-2	0.299252	1	High
6.16	Medium	Low	0.59375	0.284024			0		1	FALSE	FALSE	1	1	1	IsMasterProteinCandidate	151.918	1317	Kinesin-like protein KIF16B OS=Homo sapiens OX=9606 GN=KIF16B PE=1 SV=2	Q96L93	0.835232	1	High
7.62	Medium	Low	0.515385	0.477485			0		1	FALSE	FALSE	1	1	2	IsMasterProtein	47.345	439	Fibulin-7 OS=Homo sapiens OX=9606 GN=FBLN7 PE=2 SV=1	Q53RD9	1.59453	1	High
6.28	High	Low	0.56801	0.397878	Carbamyl [K1493]		0		1	FALSE	FALSE	1	1	40	IsMasterProteinCandidate	225.134	1980	Sodium channel protein type 8 subunit alpha OS=Homo sapiens OX=9606 GN=SCN8A PE=1 SV=1	Q9UQD0	0.30303	1	High
6.35	Medium	Low	0.564494	0.409908			0		1	FALSE	FALSE	1	1	69	IsMasterProtein	158.656	1455	Membrane-associated guanylate kinase, WW and PDZ domain-containing protein 2 OS=Homo sapiens OX=9606 GN=MAGI2 PE=1 SV=3	Q86UL8	0.412371	1	High
7.17	Medium	Low	0.533624	0.452686	Carbamyl [K414]		0		1	FALSE	FALSE	1	1	17	IsMasterProteinCandidate	67.545	584	Isoform 2 of Polypeptide N-acetylgalactosaminyltransferase-like 6 OS=Homo sapiens OX=9606 GN=GALNTL6	Q49A17-2	1.36986	1	High
6.05	High	Low	0.568543	0.397878	Carbamyl [K1452]		0		1	FALSE	FALSE	1	1	40	IsMasterProteinCandidate	220.654	1939	Isoform 5 of Sodium channel protein type 8 subunit alpha OS=Homo sapiens OX=9606 GN=SCN8A	Q9UQD0-5	0.309438	1	High
5.72	High	Low	0.540135	0.43099	Carbamyl [K1448]		0		1	FALSE	FALSE	1	1	40	IsMasterProteinCandidate	221.345	1951	Isoform 4 of Sodium channel protein type 3 subunit alpha OS=Homo sapiens OX=9606 GN=SCN3A	Q9NY46-4	0.307535	1	High
6.77	Medium	Low	0.531669	0.452871			0		1	FALSE	FALSE	1	1	2	IsMasterProteinCandidate	55.787	496	Isoform 2 of PHD finger protein 10 OS=Homo sapiens OX=9606 GN=PHF10	Q8WUB8-2	2.01613	1	Medium
5.73	High	Low	0.586122	0.335327	Carbamyl [K1502]		0		1	FALSE	FALSE	1	1	40	IsMasterProteinCandidate	227.827	2005	Sodium channel protein type 2 subunit alpha OS=Homo sapiens OX=9606 GN=SCN2A PE=1 SV=3	Q99250	0.299252	1	High
7.06	High	Low	0.581246	0.365677	Carbamyl [K1475]		0		1	FALSE	FALSE	1	1	40	IsMasterProteinCandidate	225.081	1977	Isoform 3 of Sodium channel protein type 9 subunit alpha OS=Homo sapiens OX=9606 GN=SCN9A	Q15858-3	0.30349	1	High
6.77	Medium	Low	0.530479	0.452871			0		1	FALSE	FALSE	1	1	2	IsMasterProteinCandidate	51.257	451	Isoform 3 of PHD finger protein 10 OS=Homo sapiens OX=9606 GN=PHF10	Q8WUB8-3	2.21729	1	Medium
5.49	High	Low	0.572058	0.395457	Carbamyl [K1499]		0		1	FALSE	FALSE	1	1	40	IsMasterProtein	226.793	2016	Sodium channel protein type 5 subunit alpha OS=Homo sapiens OX=9606 GN=SCN5A PE=1 SV=2	Q14524	0.297619	1	High
5.76	High	Low	0.538615	0.43099	Carbamyl [K1448]		0		1	FALSE	FALSE	1	1	40	IsMasterProteinCandidate	221.317	1951	Isoform 2 of Sodium channel protein type 3 subunit alpha OS=Homo sapiens OX=9606 GN=SCN3A	Q9NY46-2	0.307535	1	High
6.68	Low	Low	0.564037	0.415373			0		1	FALSE	FALSE	1	1	100	IsMasterProtein	101.449	916	Inter-alpha-trypsin inhibitor heavy chain H4 OS=Bos taurus GN=ITIH4 PE=1 SV=1	Q3T052	0.655022	1	High
5.88	High	Low	0.566305	0.397927	Carbamyl [K1501]		0		1	FALSE	FALSE	1	1	40	IsMasterProteinCandidate	227.642	1998	Isoform 2 of Sodium channel protein type 1 subunit alpha OS=Homo sapiens OX=9606 GN=SCN1A	P35498-2	0.3003	1	High
5.96	High	Low	0.526004	0.461331	Carbamyl [K1447]		0		1	FALSE	FALSE	1	1	40	IsMasterProteinCandidate	220.484	1956	Sodium channel protein type 10 subunit alpha OS=Homo sapiens OX=9606 GN=SCN10A PE=1 SV=2	Q9Y5Y9	0.306748	1	High
6.35	Medium	Low	0.535039	0.44232			0		1	FALSE	FALSE	1	1	69	IsMasterProteinCandidate	157.138	1441	Isoform 2 of Membrane-associated guanylate kinase, WW and PDZ domain-containing protein 2 OS=Homo sapiens OX=9606 GN=MAGI2	Q86UL8-2	0.416378	1	High
6.6	Medium	Low	0.592563	0.284024			0		1	FALSE	FALSE	1	1	1	IsMasterProteinCandidate	132.784	1161	Isoform 4 of Kinesin-like protein KIF16B OS=Homo sapiens OX=9606 GN=KIF16B	Q96L93-5	0.947459	1	High
6.24	High	Low	0.56746	0.397878	Carbamyl [K1493]		0		1	FALSE	FALSE	1	1	40	IsMasterProteinCandidate	225.121	1980	Isoform 2 of Sodium channel protein type 8 subunit alpha OS=Homo sapiens OX=9606 GN=SCN8A	Q9UQD0-2	0.30303	1	High
7.61	Low	Low	0.518015	0.475966	Carbamyl [K1350]		0		1	FALSE	FALSE	1	1	1	IsMasterProtein	180.192	1622	WD repeat-containing protein 97 OS=Homo sapiens OX=9606 GN=WDR97 PE=2 SV=2	A6NE52	0.369914	1	High
9.91	Medium	Low	0.522951	0.462241	Carbamyl [K1078]		0		1	FALSE	FALSE	1	1	5	IsMasterProtein	113.896	1083	Isoform 3 of Histone deacetylase complex subunit SAP130 OS=Homo sapiens OX=9606 GN=SAP130	Q9H0E3-3	0.554017	1	High
6.99	High	Low	0.580643	0.365677	Carbamyl [K1475]		0		1	FALSE	FALSE	1	1	40	IsMasterProteinCandidate	225.068	1977	Isoform 4 of Sodium channel protein type 9 subunit alpha OS=Homo sapiens OX=9606 GN=SCN9A	Q15858-4	0.30349	1	High
7.85	Medium	Low	0.513009	0.477485			0		1	FALSE	FALSE	1	1	2	IsMasterProteinCandidate	42.773	393	Isoform 2 of Fibulin-7 OS=Homo sapiens OX=9606 GN=FBLN7	Q53RD9-2	1.78117	1	High
5.5	High	Low	0.569597	0.395457	Carbamyl [K1498]		0		1	FALSE	FALSE	1	1	40	IsMasterProteinCandidate	222.932	1983	Isoform 3 of Sodium channel protein type 5 subunit alpha OS=Homo sapiens OX=9606 GN=SCN5A	Q14524-3	0.302572	1	High
5.53	High	Low	0.570625	0.395457	Carbamyl [K1499]		0		1	FALSE	FALSE	1	1	40	IsMasterProteinCandidate	226.771	2016	Isoform 4 of Sodium channel protein type 5 subunit alpha OS=Homo sapiens OX=9606 GN=SCN5A	Q14524-4	0.297619	1	High

## Sheet: AC2
calc. pI	Modifications	Score MS Amanda	Score Sequest HT	# Peptides MS Amanda	# Peptides Sequest HT	Contaminant	Checked	# Unique Peptides	# Peptides	# PSMs	Master	MW [kDa]	# AAs	Description	Accession	Coverage	# Protein Groups	Found in Samples: [S1] F1: Sample
6.23			0		1	FALSE	FALSE	1	1	6	IsMasterProtein	79.917	696	Interleukin-1 receptor accessory protein-like 1 OS=Homo sapiens OX=9606 GN=IL1RAPL1 PE=1 SV=2	Q9NZN1	1.14943	1	Low
6.65			0		1	FALSE	FALSE	1	1	4	IsMasterProtein	64.738	583	Isoform 2 of Crossover junction endonuclease EME1 OS=Homo sapiens OX=9606 GN=EME1	Q96AY2-2	1.02916	1	Low
4.91		16.4965		1		FALSE	FALSE	1	1	1	IsMasterProteinCandidate	198.962	1823	Isoform 3 of Microtubule-associated protein 2 OS=Homo sapiens OX=9606 GN=MAP2	P11137-3	0.603401	1	High
8.72	Carbamyl [K175]	19.5583		1		FALSE	FALSE	1	1	1	IsMasterProtein	29.967	268	Zinc finger protein SNAI2 OS=Homo sapiens OX=9606 GN=SNAI2 PE=1 SV=1	O43623	3.35821	1	High
5.39		22.1109		1		FALSE	FALSE	1	1	1	IsMasterProtein	66.811	597	DDB1- and CUL4-associated factor 8 OS=Homo sapiens OX=9606 GN=DCAF8 PE=1 SV=1	Q5TAQ9	1.67504	1	High
7.05			0		1	FALSE	FALSE	1	1	4	IsMasterProteinCandidate	63.212	570	Crossover junction endonuclease EME1 OS=Homo sapiens OX=9606 GN=EME1 PE=1 SV=2	Q96AY2	1.05263	1	Low
4.91		16.4965		1		FALSE	FALSE	1	1	1	IsMasterProtein	199.404	1827	Microtubule-associated protein 2 OS=Homo sapiens OX=9606 GN=MAP2 PE=1 SV=4	P11137	0.60208	1	High

## Sheet: AC3
calc. pI	FidoCT Group Confidence	FidoCT Confidence	FidoCT q-value	FidoCT Probability	Modifications	Score MS Amanda	Score Sequest HT	# Peptides MS Amanda	# Peptides Sequest HT	Contaminant	Checked	# Unique Peptides	# Peptides	# PSMs	Master	MW [kDa]	# AAs	Description	Accession	Coverage	# Protein Groups	Found in Samples: [S1] F1: Sample
5.26	Medium	Low	0.398937	0.444146			0		1	FALSE	FALSE	1	1	2	IsMasterProteinCandidate	71.238	615	Isoform 2 of Testis-expressed protein 11 OS=Homo sapiens OX=9606 GN=TEX11	Q8IYF3-2	1.62602	1	High
5.99	High	Low	0.511835	0.281997			8.89788		1	TRUE	FALSE	0	1	10	None	61.864	578	Keratin, type II cytoskeletal 1b OS=Homo sapiens GN=KRT77 PE=2 SV=3	Q7Z794	2.07612	2	Not Found
6.18	High	High	0.000635517	0.999364			116.464		3	TRUE	FALSE	3	3	65	IsMasterProtein	69.248	607	Serum albumin OS=Bos taurus GN=ALB PE=1 SV=4	P02769	6.58979	1	High
9.92	Unknown	Low	0.461449	0.367376		22.5288		1		FALSE	FALSE	0	1	1	IsMasterProtein	47.976	430	28S ribosomal protein S5, mitochondrial OS=Homo sapiens OX=9606 GN=MRPS5 PE=1 SV=2	P82675	3.72093	0	Not Found
6.28	High	Low	0.419956	0.43218			58.596		1	TRUE	FALSE	1	1	40	None	69.321	609	Serum albumin OS=Homo sapiens GN=ALB PE=1 SV=2	P02768	2.46305	1	High
8	High	Low	0.349971	0.486237	Carbamyl [K70]		8.89788		2	TRUE	FALSE	1	2	19	IsMasterProteinCandidate	65.393	639	Keratin, type II cytoskeletal 2 epidermal OS=Homo sapiens GN=KRT2 PE=1 SV=2	P35908	3.28638	1	High
6.99	High	Low	0.515477	0.280549			8.89788		1	TRUE	FALSE	0	1	10	None	57.347	524	Keratin, type II cytoskeletal 71 OS=Mus musculus GN=Krt71 PE=1 SV=1	Q9R0H5	2.29008	2	Not Found
5.08	Medium	Low	0.404541	0.444146			0		1	FALSE	FALSE	1	1	2	IsMasterProteinCandidate	106.62	925	Isoform 3 of Testis-expressed protein 11 OS=Homo sapiens OX=9606 GN=TEX11	Q8IYF3-3	1.08108	1	High
8.09	High	Low	0.358222	0.476769			8.89788		1	TRUE	FALSE	0	1	10	None	58.875	539	Keratin, type II cytoskeletal 73 OS=Mus musculus GN=Krt73 PE=1 SV=1	Q6NXH9	2.22635	2	Not Found
8.81	Unknown	Low	0.483498	0.356677			0		1	FALSE	FALSE	0	1	2	IsMasterProtein	194.468	1882	Kinesin-like protein KIF26A OS=Homo sapiens OX=9606 GN=KIF26A PE=1 SV=3	Q9ULI4	0.478215	0	Not Found
5.16	Medium	Low	0.409759	0.444146			0		1	FALSE	FALSE	1	1	2	IsMasterProtein	107.819	940	Testis-expressed protein 11 OS=Homo sapiens OX=9606 GN=TEX11 PE=1 SV=3	Q8IYF3	1.06383	1	High
5.47	High	Low	0.331772	0.49239			5.51164		1	TRUE	FALSE	1	1	4	None	50.536	464	Keratin, type I cytoskeletal 28 OS=Homo sapiens GN=KRT28 PE=1 SV=2	Q7Z3Y7	1.93966	1	High
6.35	Low	Low	0.522494	0.276338	Carbamyl [K2493]	18.6581		1		FALSE	FALSE	1	1	1	IsMasterProtein	336.867	3075	Laminin subunit alpha-1 OS=Homo sapiens OX=9606 GN=LAMA1 PE=1 SV=2	P25391	0.455285	1	High
4.79	Medium	Low	0.380265	0.463475	Carbamyl [K209]	22.5288		1		FALSE	FALSE	1	1	1	IsMasterProteinCandidate	36.926	325	Isoform 2 of E3 ubiquitin-protein ligase TRIM63 OS=Homo sapiens OX=9606 GN=TRIM63	Q969Q1-2	4.30769	1	High
6.71	High	Low	0.450725	0.428895		16.083		1		FALSE	FALSE	1	1	1	IsMasterProteinCandidate	37.862	341	Killer cell immunoglobulin-like receptor 2DL3 OS=Homo sapiens OX=9606 GN=KIR2DL3 PE=1 SV=1	P43628	9.38416	1	High
5.21	High	Low	0.231984	0.627886			5.51164		2	TRUE	FALSE	2	2	8	IsMasterProteinCandidate	58.792	584	Keratin, type I cytoskeletal 10 OS=Homo sapiens OX=9606 GN=KRT10 PE=1 SV=6	P13645	4.79452	1	High
7.18	High	High	0.00107723	0.998481			27.5186		2	TRUE	FALSE	2	2	26	IsMasterProtein	24.394	231	Trypsin OS=Sus scrofa PE=1 SV=1	P00761	7.79221	1	High
8.12	High	Medium	0.0732296	0.841824			38.9621		5	TRUE	FALSE	4	5	24	IsMasterProtein	65.999	644	Keratin, type II cytoskeletal 1 OS=Homo sapiens GN=KRT1 PE=1 SV=6	P04264	8.85093	1	High
8	Unknown	Low	0.300932	0.543377			23.7925		2	FALSE	FALSE	1	2	10	IsMasterProtein	60.03	564	Keratin, type II cytoskeletal 6B OS=Homo sapiens GN=KRT6B PE=1 SV=5	P04259	3.7234	0	High
8	Unknown	Low	0.366193	0.466404			10.593		1	FALSE	FALSE	0	1	5	None	60.008	564	Keratin, type II cytoskeletal 6A OS=Homo sapiens OX=9606 GN=KRT6A PE=1 SV=3	P02538	1.95035	0	Not Found
6.1	High	Low	0.424577	0.43218			58.596		1	TRUE	FALSE	1	1	40	None	45.13	396	Isoform 3 of Serum albumin OS=Homo sapiens OX=9606 GN=ALB	P02768-3	3.78788	1	High
6.98	High	Low	0.440694	0.428895		16.083		1		FALSE	FALSE	1	1	1	IsMasterProteinCandidate	27.252	243	Isoform 2 of Killer cell immunoglobulin-like receptor 2DL3 OS=Homo sapiens OX=9606 GN=KIR2DL3	P43628-2	13.1687	1	High
7.94	Unknown	Low	0.469236	0.367092			10.593		1	FALSE	FALSE	0	1	5	None	59.299	553	Keratin, type II cytoskeletal 6A OS=Mus musculus GN=Krt6a PE=2 SV=3	P50446	1.98915	0	Not Found
5.21	High	Low	0.216414	0.627886			5.51164		2	TRUE	FALSE	2	2	8	IsMasterProtein	59.483	593	Keratin, type I cytoskeletal 10 OS=Homo sapiens GN=KRT10 PE=1 SV=6	P13645	4.72175	1	High
5.3	High	Low	0.310705	0.542707			5.51164		1	TRUE	FALSE	1	1	4	None	50.744	464	Keratin, type I cytoskeletal 28 OS=Bos taurus GN=KRT28 PE=2 SV=1	Q148H6	1.93966	1	High
10.35	Medium	Low	0.457274	0.413368			0		1	FALSE	FALSE	1	1	7	IsMasterProtein	34.782	334	rRNA/tRNA 2'-O-methyltransferase fibrillarin-like protein 1 OS=Homo sapiens OX=9606 GN=FBLL1 PE=3 SV=2	A6NHQ2	1.79641	1	High
8	Unknown	Low	0.373471	0.466404			10.593		1	FALSE	FALSE	0	1	5	None	59.988	564	Keratin, type II cytoskeletal 6C OS=Homo sapiens GN=KRT6C PE=1 SV=3	P48668	1.95035	0	Not Found
8	High	Low	0.34135	0.486237	Carbamyl [K70]		8.89788		2	TRUE	FALSE	1	2	19	IsMasterProtein	65.825	645	Keratin, type II cytoskeletal 2 epidermal OS=Homo sapiens GN=KRT2 PE=1 SV=2	P35908	3.25581	1	High
6.48	Unknown	Low	0.480097	0.356914			10.593		1	FALSE	FALSE	0	1	5	None	64.378	628	Keratin, type II cytoskeletal 3 OS=Homo sapiens GN=KRT3 PE=1 SV=3	P12035	1.75159	0	Not Found
8.02	High	Low	0.508087	0.305384			8.89788		1	TRUE	FALSE	0	1	10	None	61.322	572	Keratin, type II cytoskeletal 1b OS=Mus musculus GN=Krt77 PE=1 SV=1	Q6IFZ6	2.0979	2	Not Found
6.95	High	Low	0.447558	0.428895		16.083		1		FALSE	FALSE	1	1	1	IsMasterProtein	38.448	348	Killer cell immunoglobulin-like receptor 2DL2 OS=Homo sapiens OX=9606 GN=KIR2DL2 PE=1 SV=1	P43627	9.1954	1	High
9.67	Unknown	Low	0.46543	0.367376		22.5288		1		FALSE	FALSE	0	1	1	IsMasterProteinCandidate	27.749	251	Isoform 2 of 28S ribosomal protein S5, mitochondrial OS=Homo sapiens OX=9606 GN=MRPS5	P82675-2	6.3745	0	Not Found
6.35	High	Low	0.415027	0.43218			58.596		1	TRUE	FALSE	1	1	40	None	47.33	417	Isoform 2 of Serum albumin OS=Homo sapiens OX=9606 GN=ALB	P02768-2	3.59712	1	High
5.08	High	Low	0.519025	0.278758			5.51164		1	TRUE	FALSE	1	1	4	None	49.287	450	Keratin, type I cytoskeletal 25 OS=Homo sapiens OX=9606 GN=KRT25 PE=1 SV=1	Q7Z3Z0	2	1	High
8.12	High	High	0.0449141	0.867412			38.9621		5	TRUE	FALSE	4	5	24	IsMasterProteinCandidate	65.847	643	Keratin, type II cytoskeletal 1 OS=Homo sapiens GN=KRT1 PE=1 SV=6	P04264	8.8647	1	High
8.75	Unknown	Low	0.472976	0.362457		21.9705		1		FALSE	FALSE	0	1	1	IsMasterProtein	65.733	585	Isoform 2 of WSC domain-containing protein 2 OS=Homo sapiens OX=9606 GN=WSCD2	Q2TBF2-2	2.90598	0	Not Found
4.92	Medium	Low	0.386516	0.463475	Carbamyl [K237]	22.5288		1		FALSE	FALSE	1	1	1	IsMasterProtein	40.222	353	E3 ubiquitin-protein ligase TRIM63 OS=Homo sapiens OX=9606 GN=TRIM63 PE=1 SV=1	Q969Q1	3.96601	1	High
7.33	Low	Low	0.504632	0.312266			0		1	FALSE	FALSE	1	1	2	IsMasterProtein	60.865	566	Tetratricopeptide repeat protein 34 OS=Homo sapiens OX=9606 GN=TTC34 PE=2 SV=2	A8MYJ7	1.59011	1	High
6.61	High	Low	0.444218	0.428895		16.083		1		FALSE	FALSE	1	1	1	IsMasterProteinCandidate	33.48	304	Killer cell immunoglobulin-like receptor 2DS2 OS=Homo sapiens OX=9606 GN=KIR2DS2 PE=1 SV=2	P43631	10.5263	1	High
5.94	Low	Low	0.532614	0.265645	Carbamyl [K567]	19.6206	0	1	1	FALSE	FALSE	1	1	5	IsMasterProtein	150.159	1332	Elongator complex protein 1 OS=Homo sapiens OX=9606 GN=ELP1 PE=1 SV=3	O95163	1.12613	1	High
8	Medium	Medium	0.196952	0.631054		4.5861	0	1	1	FALSE	FALSE	1	1	955	IsMasterProtein	4.822	44	Isoform 4 of Gem-associated protein 2 OS=Homo sapiens OX=9606 GN=GEMIN2	O14893-4	13.6364	1	High
8.98	Unknown	Low	0.45404	0.416686		19.8754		1		FALSE	FALSE	0	1	1	IsMasterProtein	36.653	346	Retinal homeobox protein Rx OS=Homo sapiens OX=9606 GN=RAX PE=1 SV=2	Q9Y2V3	4.33526	0	Not Found
5.05	High	Low	0.321429	0.506993			5.51164		1	TRUE	FALSE	1	1	4	None	49.792	459	Keratin, type I cytoskeletal 27 OS=Homo sapiens GN=KRT27 PE=1 SV=2	Q7Z3Y8	1.96078	1	High
8.92	Medium	Medium	0.172381	0.674168			0		1	FALSE	FALSE	1	1	7	IsMasterProteinCandidate	32.316	294	Isoform 3 of Transmembrane channel-like protein 4 OS=Homo sapiens OX=9606 GN=TMC4	Q7Z404-3	2.04082	1	High
9.63	Medium	Low	0.486898	0.349894	Carbamyl [K208]	31.093		1		FALSE	FALSE	1	1	1	IsMasterProtein	24.806	228	RING1 and YY1-binding protein OS=Homo sapiens OX=9606 GN=RYBP PE=1 SV=2	Q8N488	14.0351	1	High
5.3	High	Medium	0.11161	0.73487			19.8539		3	TRUE	FALSE	3	3	16	IsMasterProtein	62.092	623	Keratin, type I cytoskeletal 9 OS=Homo sapiens GN=KRT9 PE=1 SV=3	P35527	7.70465	1	High
8.68	Unknown	Low	0.262472	0.565591			19.4908		2	FALSE	FALSE	0	2	15	IsMasterProtein	64.295	617	Uncharacterized protein OS=Bos taurus GN=KRT2 PE=3 SV=2	E1B991	3.72771	0	Not Found
5.24	High	Medium	0.146806	0.677211			19.8539		3	TRUE	FALSE	3	3	16	IsMasterProteinCandidate	62.027	623	Keratin, type I cytoskeletal 9 OS=Homo sapiens GN=KRT9 PE=1 SV=3	P35527	7.70465	1	High
8.73	Unknown	Low	0.476554	0.362457		21.9705		1		FALSE	FALSE	0	1	1	IsMasterProteinCandidate	63.776	565	WSC domain-containing protein 2 OS=Homo sapiens OX=9606 GN=WSCD2 PE=2 SV=2	Q2TBF2	3.00885	0	Not Found

## Sheet: AC4
calc. pI	FidoCT Group Confidence	FidoCT Confidence	FidoCT q-value	FidoCT Probability	Modifications	Score MS Amanda	Score Sequest HT	# Peptides MS Amanda	# Peptides Sequest HT	Contaminant	Checked	# Unique Peptides	# Peptides	# PSMs	Master	MW [kDa]	# AAs	Description	Accession	Coverage	# Protein Groups	Found in Samples: [S1] F1: Sample
8.91	High	Low	0.44744	0.455313	Carbamyl [K108; K110]	22.478	0	1	1	FALSE	FALSE	1	1	3	IsMasterProteinCandidate	23.369	203	Putative zinc finger protein 876 OS=Homo sapiens OX=9606 GN=ZNF876P PE=5 SV=3	Q49A33	3.94089	1	High
7.64	Low	Low	0.534356	0.358507		20.1213		1		FALSE	FALSE	1	1	1	IsMasterProtein	402.004	3664	Msx2-interacting protein OS=Homo sapiens OX=9606 GN=SPEN PE=1 SV=1	Q96T58	0.218341	1	High
9.57	High	Low	0.50523	0.436262	Carbamyl [K212; K214]	22.478	0	1	1	FALSE	FALSE	1	1	3	IsMasterProteinCandidate	51.495	446	Isoform 2 of Zinc finger protein 718 OS=Homo sapiens OX=9606 GN=ZNF718	Q3SXZ3-2	1.79372	1	High
6.09	Medium	Low	0.311908	0.647361		116.52	48.8379	1	1	FALSE	FALSE	1	1	38	IsMasterProteinCandidate	49.465	437	Isoform Gamma-A of Fibrinogen gamma chain OS=Homo sapiens OX=9606 GN=FGG	P02679-2	1.83066	1	High
9.44	Low	Low	0.440494	0.456756	Carbamyl [K115]	26.7645	0	1	1	FALSE	FALSE	1	1	9	IsMasterProtein	21.635	190	Probable RNA-binding protein 18 OS=Homo sapiens OX=9606 GN=RBM18 PE=2 SV=1	Q96H35	3.15789	1	High
4.96	Unknown	Low	0.527409	0.394007		20.1213		1		FALSE	FALSE	1	1	1	IsMasterProteinCandidate	136.411	1203	Isoform II of AT-rich interactive domain-containing protein 4A OS=Homo sapiens OX=9606 GN=ARID4A	P29374-2	0.665004	0	Not Found
6.01	Medium	Low	0.43259	0.476453			1.81892		1	FALSE	FALSE	1	1	1	IsMasterProtein	94.914	866	Fibrinogen alpha chain OS=Homo sapiens OX=9606 GN=FGA PE=1 SV=2	P02671	1.15473	1	High
9.01	High	Low	0.521359	0.421005	Carbamyl [K389; K391]	22.478	0	1	1	FALSE	FALSE	1	1	3	IsMasterProtein	65.736	563	Zinc finger protein 257 OS=Homo sapiens OX=9606 GN=ZNF257 PE=2 SV=2	Q9Y2Q1	1.42096	1	High
9.11	High	Low	0.520019	0.421005	Carbamyl [K356; K358]	22.478	0	1	1	FALSE	FALSE	1	1	3	IsMasterProteinCandidate	62.018	530	Isoform 4 of Zinc finger protein 257 OS=Homo sapiens OX=9606 GN=ZNF257	Q9Y2Q1-4	1.50943	1	High
8.53	Medium	Low	0.374286	0.569547		95.4701		1		FALSE	FALSE	1	1	17	IsMasterProtein	20.954	192	Zinc finger CCHC domain-containing protein 10 OS=Homo sapiens OX=9606 GN=ZCCHC10 PE=1 SV=1	Q8TBK6	3.64583	1	High
4.98	Unknown	Low	0.525737	0.394007		20.1213		1		FALSE	FALSE	1	1	1	IsMasterProteinCandidate	134.868	1188	Isoform III of AT-rich interactive domain-containing protein 4A OS=Homo sapiens OX=9606 GN=ARID4A	P29374-3	0.673401	0	Not Found
9.14	High	Low	0.52264	0.421005	Carbamyl [K357; K359]	22.478	0	1	1	FALSE	FALSE	1	1	3	IsMasterProteinCandidate	61.976	531	Isoform 3 of Zinc finger protein 257 OS=Homo sapiens OX=9606 GN=ZNF257	Q9Y2Q1-3	1.50659	1	High
9.42	High	Low	0.506951	0.436262	Carbamyl [K244; K246]	22.478	0	1	1	FALSE	FALSE	1	1	3	IsMasterProteinCandidate	55.324	478	Zinc finger protein 718 OS=Homo sapiens OX=9606 GN=ZNF718 PE=2 SV=2	Q3SXZ3	1.67364	1	High
7.24	Medium	Low	0.356832	0.594612		55.3261	9.63575	1	1	FALSE	FALSE	1	1	8	IsMasterProtein	11.287	106	Immunoglobulin lambda constant 2 OS=Homo sapiens OX=9606 GN=IGLC2 PE=1 SV=1	P0DOY2	9.43396	1	High
7.24	Medium	Low	0.364925	0.594612		55.3261	9.63575	1	1	FALSE	FALSE	1	1	8	IsMasterProteinCandidate	11.259	106	Immunoglobulin lambda constant 3 OS=Homo sapiens OX=9606 GN=IGLC3 PE=1 SV=1	P0DOY3	9.43396	1	High
5.48	Medium	Low	0.271176	0.728824			3.60739		1	FALSE	FALSE	1	1	3	IsMasterProtein	309.058	2813	von Willebrand factor OS=Homo sapiens OX=9606 GN=VWF PE=1 SV=4	P04275	0.319943	1	High
5.62	Medium	Low	0.325485	0.647361		116.52	48.8379	1	1	FALSE	FALSE	1	1	38	IsMasterProtein	51.479	453	Fibrinogen gamma chain OS=Homo sapiens OX=9606 GN=FGG PE=1 SV=3	P02679	1.766	1	High
8.28	Low	Low	0.344693	0.597683	Carbamyl [K9]	114.094		1		FALSE	FALSE	1	1	19	IsMasterProtein	39.01	349	Insulin gene enhancer protein ISL-1 OS=Homo sapiens OX=9606 GN=ISL1 PE=1 SV=1	P61371	2.29226	1	High
7.83	Low	Low	0.523992	0.415164		18.3525		1		FALSE	FALSE	1	1	2	IsMasterProtein	184.165	1589	Sterile alpha motif domain-containing protein 9 OS=Homo sapiens OX=9606 GN=SAMD9 PE=1 SV=1	Q5K651	0.503461	1	High
9	High	Low	0.51716	0.427823	Carbamyl [K361; K363]	22.478	0	1	1	FALSE	FALSE	1	1	3	IsMasterProteinCandidate	62.385	535	Isoform 2 of Zinc finger protein 257 OS=Homo sapiens OX=9606 GN=ZNF257	Q9Y2Q1-2	1.49533	1	High
5.1	Unknown	Low	0.532255	0.387358		20.1213		1		FALSE	FALSE	1	1	1	IsMasterProtein	142.664	1257	AT-rich interactive domain-containing protein 4A OS=Homo sapiens OX=9606 GN=ARID4A PE=1 SV=3	P29374	0.636436	0	Not Found
8.78	Medium	Low	0.381307	0.569547		95.4701		1		FALSE	FALSE	1	1	17	IsMasterProteinCandidate	18.399	170	Isoform 2 of Zinc finger CCHC domain-containing protein 10 OS=Homo sapiens OX=9606 GN=ZCCHC10	Q8TBK6-2	4.11765	1	High
8.06	Medium	Low	0.42501	0.483519			1.81892		1	FALSE	FALSE	1	1	1	IsMasterProteinCandidate	69.714	644	Isoform 2 of Fibrinogen alpha chain OS=Homo sapiens OX=9606 GN=FGA	P02671-2	1.5528	1	High
